# Supplementary material for: A diagnostic algorithm for inherited metabolic disorders using untargeted metabolomics
Source: Metabolomics. 2025 Jul 27;21(4):101. doi: 10.1007/s11306-025-02302-7 (PMC12301266; doi:10.1007/s11306-025-02302-7)
Supplement: Supplementary file 2 — Supplementary Material 2 [file 11306_2025_2302_MOESM2_ESM.xlsx]

## Sheet: Sheet1
A diagnostic algorithm for inherited metabolic disorders using untargeted metabolomics
Qian Gao1,*, Adnan Khan1, Mette Christensen2, Xiaomin Zhou2, Allan Lund2,3,4, Sabine Weller Grønborg2,3, Flemming Wibrand2, Elsebet Østergaard2,4, Thomas Moritz1,*
1Novo Nordisk Foundation Center for Basic Metabolic Research, University of Copenhagen, Copenhagen, Denmark
2Department of Clinical Genetics, Copenhagen University Hospital Rigshospitalet, Copenhagen, Denmark
3Center for Inherited Metabolic Diseases, Departments of Pediatrics and Adolescent Medicine and Clinical Genetics, Copenhagen University Hospital Rigshospitalet, Copenhagen, Denmark
4Department of Clinical Medicine, University of Copenhagen, Copenhagen, Denmark
*Corresponding author: Thomas Moritz, thomas.moritz@sund.ku.dk; Qian Gao, qian.gao@sund.ku.dk
Table S5. Identified metabolites

## Sheet: Identified metabolites
Metabolite_name	refmet_id	super_class	main_class	sub_class	formula	exactmass	pubchem_cid	chebi_id	hmdb_id	lipidmaps_id	kegg_id	inchi_key
1-Methyladenosine	RM0156409	Nucleic acids	Purines	Purine ribonucleosides	C11H15N5O4	281.112	27476	16020	HMDB0003331		C02494	GFYLSDSUCHVORB-IOSLPCCCSA-N
2,3-Dihydroxybenzoate	RM0041578	Benzenoids	Benzenes	Hydroxybenzoic acids	C7H6O4	154.027	19	18026	HMDB0000397		C00196	GLDQAMYCGOIJDV-UHFFFAOYSA-N
2-Hydroxybutyrate	RM0153654	Fatty Acyls	Fatty acids	Hydroxy FA	C4H8O3	104.047	11266	1148	HMDB0000008	LMFA01050004	C05984	AFENDNXGAFYKQO-UHFFFAOYSA-N
2-Hydroxydecanoic Acid	RM0152225	Fatty Acyls	Fatty acids	Hydroxy FA	C10H20O3	188.141	21488	133172	HMDB0242148	LMFA01050029		GHPVDCPCKSNJDR-UHFFFAOYSA-N
2-Hydroxylauric Acid	RM0139522	Fatty Acyls	Fatty acids	Hydroxy FA	C12H24O3	216.173	97783	36211	HMDB0245154	LMFA01050036		YDZIJQXINJLRLL-UHFFFAOYSA-N
2-Hydroxymyristic Acid	RM0153127	Fatty Acyls	Fatty acids	Hydroxy FA	C14H28O3	244.204	1563	59270	HMDB0002261	LMFA01050484		JYZJYKOZGGEXSX-UHFFFAOYSA-N
2-Hydroxyoctanoic Acid	RM0155767	Fatty Acyls	Fatty acids	Hydroxy FA	C8H16O3	160.11	94180	86543	HMDB0000711	LMFA01050020		JKRDADVRIYVCCY-UHFFFAOYSA-N
2-Hydroxypalmitic acid	RM0152584	Fatty Acyls	Fatty acids	Hydroxy FA	C16H32O3	272.235	92836	65101	HMDB0031057	LMFA01050047		JGHSBPIZNUXPLA-UHFFFAOYSA-N
2-Methylbutyrylcarnitine	RM0154070	Fatty Acyls	Fatty esters	Acyl carnitines	C12H23NO4	245.163	6426901	73026	HMDB0000378	LMFA07070034		IHCPDBBYTYJYIL-UHFFFAOYSA-N
3-Hydroxybenzoate	RM0136191	Benzenoids	Benzenes	Hydroxybenzoic acids	C7H6O3	138.032	7420	30764	HMDB0002466		C00587	IJFXRHURBJZNAO-UHFFFAOYSA-N
3-Hydroxymyristic Acid	RM0138976	Fatty Acyls	Fatty acids	Hydroxy FA	C14H28O3	244.204	16064	85148	HMDB0061656	LMFA01050175		ATRNZOYKSNPPBF-UHFFFAOYSA-N
3-Hydroxyphenylacetic acid	RM0135949	Organic acids	Phenylpropanoids	Cinnamic acids	C8H8O3	152.047	12122	17445	HMDB0000440		C05593	FVMDYYGIDFPZAX-UHFFFAOYSA-N
3-Indoleacrylic acid	RM0135983	Alkaloids	Tryptophan alkaloids	Simple indole alkaloids	C11H9NO2	187.063	15030923	90333	HMDB0000734		C21283	SXOUIMVOMIGLHO-AATRIKPKSA-N
3-Methyl-2-Oxovalerate	RM0118344	Organic acids	Keto acids	Short-chain keto acids	C6H10O3	130.063	47	35932	HMDB0000491		C06008	JVQYSWDUAOAHFM-UHFFFAOYSA-N
3-Methylglutarylcarnitine	RM0154056	Fatty Acyls	Fatty esters	Acyl carnitines	C13H23NO6	289.153	128145	70857	HMDB0000552			HFCPFJNSBPQJDP-UHFFFAOYSA-N
3-β-hydroxy-20-oxopregn-5-en-17-α-yl sulfate
4-methoxydalbergione
5-hydroxy tryptophan	RM0131839	Organic acids	Amino acids and peptides	Amino acids	C11H12N2O3	220.085	439280	17780	HMDB0000472		C00643	LDCYZAJDBXYCGN-VIFPVBQESA-N
5β-Androstan-3α-ol-17-one sulfate
9-HODE	RM0150605	Fatty Acyls	Octadecanoids	HODE	C18H32O3	296.235	5282944	72651	HMDB0062652	LMFA02000151		NPDSHTNEKLQQIJ-ZJHFMPGASA-N
9-HPODE
9-Hydroxyeicosatetraenoic Acid	RM0153066	Fatty Acyls	Eicosanoids	HETE	C20H32O3	320.235	14123398	72786	HMDB0010222	LMFA03060089		KATOYYZUTNAWSA-OIZRIKEUSA-N
Adrenic acid	RM0153917	Fatty Acyls	Fatty acids	Unsaturated FA	C22H36O2	332.272	5497181	53487	HMDB0002226	LMFA01030178	C16527	TWSWSIQAPQLDBP-DOFZRALJSA-N
Androsterone sulfate	RM0125907	Sterol Lipids	Steroids	C19 Steroids	C19H30O5S	370.181	159663	83037	HMDB0002759	LMST05020001	C04555	ZMITXKRGXGRMKS-HLUDHZFRSA-N
Arachidonic acid	RM0153612	Fatty Acyls	Fatty acids	Unsaturated FA	C20H32O2	304.24	444899	15843	HMDB0001043	LMFA01030001	C00219	YZXBAPSDXZZRGB-DOFZRALJSA-N
Arachidonylcarnitine	RM0154159	Fatty Acyls	Fatty esters	Acyl carnitines	C31H54NO4	504.405		176730
Ascorbate	RM0118068	Organoheterocyclic compounds	Lactones	Gamma butyrolactones	C6H8O6	176.032	54670067	29073	HMDB0000044		C00072	CIWBSHSKHKDKBQ-JLAZNSOCSA-N
Bilirubin	RM0135872	Organoheterocyclic compounds	Bilirubins	Bilirubins	C33H36N4O6	584.263	5280352	16990	HMDB0000054		C00486	BPYKTIZUTYGOLE-IFADSCNNSA-N
Biliverdin	RM0136810	Organoheterocyclic compounds	Bilirubins	Bilirubins	C33H34N4O6	582.248	5280353	17033	HMDB0001008		C00500	QBUVFDKTZJNUPP-BBROENKCSA-N
Caffeine	RM0032992	Nucleic acids	Purines	Xanthines	C8H10N4O2	194.08	2519	27732	HMDB0001847		C07481	RYYVLZVUVIJVGH-UHFFFAOYSA-N
Chenodeoxycholate	RM0135803	Sterol Lipids	Bile acids	C24 Bile acids	C24H40O4	392.293	10133	16755	HMDB0000518	LMST04010032	C02528	RUDATBOHQWOJDD-BSWAIDMHSA-N
Cholate	RM0135798	Sterol Lipids	Bile acids	C24 Bile acids	C24H40O5	408.288	221493	16359	HMDB0000619	LMST04010001	C00695	BHQCQFFYRZLCQQ-OELDTZBJSA-N
Cortisol	RM0135767	Sterol Lipids	Steroids	C21 Steroids	C21H30O5	362.209	5754	17650	HMDB0000063	LMST02030001	C00735	JYGXADMDTFJGBT-VWUMJDOOSA-N
Cortisone	RM0128363	Sterol Lipids	Steroids	C21 Steroids	C21H28O5	360.194	222786	16962	HMDB0002802	LMST02030090	C00762	MFYSYFVPBJMHGN-ZPOLXVRWSA-N
DGLA	RM0153916	Fatty Acyls	Fatty acids	Unsaturated FA	C20H34O2	306.256	5280581	53486	HMDB0002925	LMFA01030158	C03242	HOBAELRKJCKHQD-QNEBEIHSSA-N
DHEAS	RM0028118	Sterol Lipids	Steroids	C19 Steroids	C19H28O5S	368.166	12594	16814	HMDB0001032	LMST05020010	C04555	CZWCKYRVOZZJNM-USOAJAOKSA-N
Decanoylcarnitine	RM0153849	Fatty Acyls	Fatty esters	Acyl carnitines	C17H33NO4	315.241	11953821	28717	HMDB0000651	LMFA07070006	C03299	LZOSYCMHQXPBFU-OAHLLOKOSA-N
Deoxycholate	RM0126048	Sterol Lipids	Bile acids	C24 Bile acids	C24H40O4	392.293	222528	28834	HMDB0000626	LMST04010040	C04483	KXGVEGMKQFWNSR-LLQZFEROSA-N
Docosahexaenoic Acid (22:6 N-3)	RM0137845	Fatty Acyls	Fatty acids	Unsaturated FA	C22H32O2	328.24		78060
Docosapentaenoic Acid	RM0149942	Fatty Acyls	Fatty acids	Unsaturated FA	C22H34O2	330.256		78053
Dopa	RM0138924	Organic acids	Amino acids and peptides	Amino acids	C9H11NO4	197.069	6047	15765	HMDB0000181		C00355	WTDRDQBEARUVNC-LURJTMIESA-N
Eicosadienoic Acid	RM0149923	Fatty Acyls	Fatty acids	Unsaturated FA	C20H36O2	308.272		73731
Eicosapentaenoic Acid	RM0151646	Fatty Acyls	Fatty acids	Unsaturated FA	C20H30O2	302.225		61330
Gamma-Muricholic Acid	RM0128406	Sterol Lipids	Bile acids	C24 Bile acids	C24H40O5	408.288	92805	81244	HMDB0000760	LMST04010064	C17649	DKPMWHFRUGMUKF-KWXDGCAGSA-N
Glycerophospho-N-Palmitoyl Ethanolamine	RM0074195	Fatty Acyls	Fatty amides	NAE	C21H44NO7P	453.286	91666401	143245				FIXMIXZULLAMCB-HXUWFJFHSA-N
Glycochenodeoxycholate	RM0135850	Sterol Lipids	Bile acids	C24 Bile acids	C26H43NO5	449.314	12544	36274	HMDB0000637	LMST05030008	C05466	GHCZAUBVMUEKKP-GYPHWSFCSA-N
Glycocholate	RM0135849	Sterol Lipids	Bile acids	C24 Bile acids	C26H43NO6	465.309	10140	17687	HMDB0000138	LMST05030001	C01921	RFDAIACWWDREDC-FRVQLJSFSA-N
Glycodeoxycholic acid	RM0125880	Sterol Lipids	Bile acids	C24 Bile acids	C26H43NO5	449.314	3035026	27471	HMDB0000631	LMST05030006	C05464	WVULKSPCQVQLCU-BUXLTGKBSA-N
Glycolithocholic acid	RM0135851	Sterol Lipids	Bile acids	C24 Bile acids	C26H43NO4	433.319	115245	37998	HMDB0000698	LMST05030009	C15557	XBSQTYHEGZTYJE-OETIFKLTSA-N
Glycoursodeoxycholic acid	RM0126064	Sterol Lipids	Bile acids	C24 Bile acids	C26H43NO5	449.314	12310288	89929	HMDB0000708	LMST05030016		GHCZAUBVMUEKKP-XROMFQGDSA-N
Heptadec-10-Enoic Acid	RM0072192	Fatty Acyls	Fatty acids	Unsaturated FA	C17H32O2	268.24
Hexadecanedioic acid	RM0139429	Fatty Acyls	Fatty acids	Dicarboxylic acids	C16H30O4	286.214	10459	73722	HMDB0000672	LMFA01170022	C19615	QQHJDPROMQRDLA-UHFFFAOYSA-N
Hexanoylcarnitine	RM0153846	Fatty Acyls	Fatty esters	Acyl carnitines	C13H25NO4	259.178	3246938	84834	HMDB0000756	LMFA07070001		VVPRQWTYSNDTEA-LLVKDONJSA-N
Hippurate	RM0135980	Benzenoids	Benzamides	Hippuric acids	C9H9NO3	179.058	464	18089	HMDB0000714		C01586	QIAFMBKCNZACKA-UHFFFAOYSA-N
Hydrangenol
Hydroxyisovaleric Acid	RM0140373	Fatty Acyls	Fatty acids	Hydroxy FA	C5H10O3	118.063
Hydroxyphenyllactate	RM0052813	Organic acids	Phenylpropanoids	Cinnamic acids	C9H10O4	182.058	440177	16003	HMDB0000755			JVGVDSSUAVXRDY-MRVPVSSYSA-N
Hyodeoxycholic Acid	RM0135802	Sterol Lipids	Bile acids	C24 Bile acids	C24H40O4	392.293	5283820	52023	HMDB0000733	LMST04010024	C15517	DGABKXLVXPYZII-SIBKNCMHSA-N
Indole-3-acetate	RM0135909	Alkaloids	Tryptophan alkaloids	Indoleacetic acids	C10H9NO2	175.063	802	16411	HMDB0000197		C00954	SEOVTRFCIGRIMH-UHFFFAOYSA-N
Indoleacetaldehyde	RM0040742	Alkaloids	Tryptophan alkaloids	Simple indole alkaloids	C10H9NO	159.068	800	18086	HMDB0001190		C00637	WHOOUMGHGSPMGR-UHFFFAOYSA-N
Indoxyl sulfate	RM0135976	Alkaloids	Tryptophan alkaloids	Simple indole alkaloids	C8H7NO4S	213.01	10258	43355	HMDB0000682			BXFFHSIDQOFMLE-UHFFFAOYSA-N
Isobutyrylcarnitine	RM0153770	Fatty Acyls	Fatty esters	Acyl carnitines	C11H21NO4	231.147	10177002	73017	HMDB0000736	LMFA07070075		LRCNOZRCYBNMEP-UHFFFAOYSA-N
Isocitrate	RM0050098	Organic acids	TCA acids	TCA acids	C6H8O7	192.027	5318532	151	HMDB0001874		C00311	ODBLHEXUDAPZAU-ZAFYKAAXSA-N
Isopentenyl pyrophosphate	RM0135299	Prenol Lipids	Isoprenoids	C5 isoprenoids	C5H12O7P2	246.006	1195	16584	HMDB0001347	LMPR01010008	C00129	NUHSROFQTUXZQQ-UHFFFAOYSA-N
Isovalerylcarnitine	RM0154016	Fatty Acyls	Fatty esters	Acyl carnitines	C12H23NO4	245.163	169235	70819	HMDB0000688	LMFA07070077		IGQBPDJNUXPEMT-SNVBAGLBSA-N
Ketoleucine	RM0135977	Organic acids	Keto acids	Short-chain keto acids	C6H10O3	130.063	70	48430	HMDB0000695		C00233	BKAJNAXTPSGJCU-UHFFFAOYSA-N
Kynurenate	RM0032431	Alkaloids	Anthranilic acid alkaloids	Acridone alkaloids	C10H7NO3	189.043	3845	18344	HMDB0000715		C01717	HCZHHEIFKROPDY-UHFFFAOYSA-N
Kynurenine	RM0132226	Organic acids	Amino acids and peptides	Amino acids	C10H12N2O3	208.085	161166	16946	HMDB0000684		C00328	YGPSJZOEDVAXAB-QMMMGPOBSA-N
LPC 18:1	RM0042845	Glycerophospholipids	Glycerophosphocholines	LPC	C26H52NO7P	521.348		168572
LPC 18:2	RM0048598	Glycerophospholipids	Glycerophosphocholines	LPC	C26H50NO7P	519.332		64549
LPC O-16:1	RM0096741	Glycerophospholipids	Glycerophosphocholines	O-LPC	C24H50NO6P	479.338		64592
LPE O-18:1	RM0133223	Glycerophospholipids	Glycerophosphoethanolamines	O-LPE	C23H48NO6P	465.322		132561
LPE O-18:2	RM0023267	Glycerophospholipids	Glycerophosphoethanolamines	O-LPE	C23H46NO6P	463.306		228783
Lauroylcarnitine	RM0154012	Fatty Acyls	Fatty esters	Acyl carnitines	C19H37NO4	343.272	168381	77086	HMDB0002250	LMFA07070062		FUJLYHJROOYKRA-QGZVFWFLSA-N
Linoleic acid	RM0149976	Fatty Acyls	Fatty acids	Unsaturated FA	C18H32O2	280.24	5280450	17351	HMDB0000673	LMFA01030120	C01595	OYHQOLUKZRVURQ-HZJYTTRNSA-N
Methylmalonylcarnitine	RM0154015	Fatty Acyls	Fatty esters	Acyl carnitines	C11H19NO6	261.121	53481628	165627	HMDB0013133	LMFA07070081		XROYFEWIXXCPAW-MQWKRIRWSA-N
Murideoxycholic acid	RM0125971	Sterol Lipids	Bile acids	C24 Bile acids	C24H40O4	392.293	5283821	52030	HMDB0000811	LMST04010025	C15515	DGABKXLVXPYZII-PLYQRAMGSA-N
Myristic acid	RM0153483	Fatty Acyls	Fatty acids	Saturated FA	C14H28O2	228.209	11005	28875	HMDB0000806	LMFA01010014	C06424	TUNFSRHWOTWDNC-UHFFFAOYSA-N
Myristoylcarnitine	RM0154013	Fatty Acyls	Fatty esters	Acyl carnitines	C21H41NO4	371.304	53477791	84634	HMDB0005066	LMFA07070107		PSHXNVGSVNEJBD-LJQANCHMSA-N
N-Lauryldiethanolamine	RM0011514	Organic nitrogen compounds	Amines	1,2-aminoalcohols	C16H35NO2	273.267	352309	229635				NKFNBVMJTSYZDV-UHFFFAOYSA-N
N1-Methyl-4-pyridone-3-carboxamide	RM0108767	Alkaloids	Pyridine alkaloids	Nicotinic acid alkaloids	C7H8N2O2	152.059	440810	27838	HMDB0004194		C05843	KTLRWTOPTKGYQY-UHFFFAOYSA-N
Norvaline	RM0050340	Organic acids	Amino acids and peptides	Amino acids	C5H11NO2	117.079	439575	28804	HMDB0013716		C01799	SNDPXSYFESPGGJ-SCSAIBSYSA-N
Nα-Acetyl-L-glutamine	RM0138125	Organic acids	Amino acids and peptides	Amino acids	C7H12N2O4	188.08	182230	21553	HMDB0006029			KSMRODHGGIIXDV-YFKPBYRVSA-N
Oleic Acid	RM0151650	Fatty Acyls	Fatty acids	Unsaturated FA	C18H34O2	282.256	445639	16196	HMDB0000207	LMFA01030002	C00712	ZQPPMHVWECSIRJ-KTKRTIGZSA-N
Oleoylcarnitine	RM0153915	Fatty Acyls	Fatty esters	Acyl carnitines	C25H47NO4	425.351		72689
Omega-Muricholic acid	RM0128378	Sterol Lipids	Bile acids	C24 Bile acids	C24H40O5	408.288	5283851	81299	HMDB0000364	LMST04010065	C17727	DKPMWHFRUGMUKF-NTPBNISXSA-N
Palmitic Acid	RM0153571	Fatty Acyls	Fatty acids	Saturated FA	C16H32O2	256.24	985	15756	HMDB0000220	LMFA01010001	C00249	IPCSVZSSVZVIGE-UHFFFAOYSA-N
Palmitoleic Acid	RM0153617	Fatty Acyls	Fatty acids	Unsaturated FA	C16H30O2	254.225	445638	28716	HMDB0003229	LMFA01030056	C08362	SECPZKHBENQXJG-FPLPWBNLSA-N
Palmitoylcarnitine	RM0153848	Fatty Acyls	Fatty esters	Acyl carnitines	C23H45NO4	399.335	11953816	17490	HMDB0000222	LMFA07070004	C02990	XOMRRQXKHMYMOC-OAQYLSRUSA-N
Pantothenate	RM0136730	Organic acids	Amino acids and peptides	Amino acids	C9H17NO5	219.111	6613	46905	HMDB0000210	LMFA08020419		GHOKWGTUZJEAQD-ZETCQYMHSA-N
Paraxanthine	RM0047891	Nucleic acids	Purines	Xanthines	C7H8N4O2	180.065	4687	25858	HMDB0001860		C13747	QUNWUDVFRNGTCO-UHFFFAOYSA-N
Pregnanediol-3-glucuronide	RM0128209	Sterol Lipids	Steroids	C21 Steroids	C27H44O8	496.304	123796	88765	HMDB0010318	LMST05010073		ZFFFJLDTCLJDHL-JQYCEVDMSA-N
Pyrocatechol	RM0041812	Benzenoids	Phenols	Catechols	C6H6O2	110.037	289	18135	HMDB0000957		C00090	YCIMNLLNPGFGHC-UHFFFAOYSA-N
Pyroglutamate	RM0135924	Organic acids	Amino acids and peptides	Amino acids	C5H7NO3	129.043	7405	18183	HMDB0000267		C01879	ODHCTXKNWHHXJC-VKHMYHEASA-N
Riboflavin	RM0135919	Organoheterocyclic compounds	Alloxazines and isoalloxazines	Flavins	C17H20N4O6	376.138	493570	17015	HMDB0000244		C00255	AUNGANRZJHBGPY-SCRDCRAPSA-N
Sebacate	RM0153047	Fatty Acyls	Fatty acids	Dicarboxylic acids	C10H18O4	202.121	5192	41865	HMDB0000792	LMFA01170006	C08277	CXMXRPHRNRROMY-UHFFFAOYSA-N
Sphinganine	RM0135445	Sphingolipids	Sphingoid bases	Sphinganines	C18H39NO2	301.298	91486	16566	HMDB0000269	LMSP01020001	C00836	OTKJDMGTUTTYMP-ZWKOTPCHSA-N
Sphingosine 1-phosphate	RM0138834	Sphingolipids	Sphingoid bases	Sphingoid base 1-P	C18H38NO5P	379.249	5283560	37550	HMDB0000277	LMSP01050001	C06124	DUYSYHSSBDVJSM-KRWOKUGFSA-N
Stearoylcarnitine	RM0153850	Fatty Acyls	Fatty esters	Acyl carnitines	C25H49NO4	427.366	52922056	84644	HMDB0000848	LMFA07070008		FNPHNLNTJNMAEE-HSZRJFAPSA-N
Succinic_acid	RM0134982	Organic acids	TCA acids	TCA acids	C4H6O4	118.027	1110	15741	HMDB0000254	LMFA01170043	C00042	KDYFGRWQOYBRFD-UHFFFAOYSA-N
Tauro-α-Muricholic Acid	RM0159392	Sterol Lipids	Bile acids	C24 Bile acids	C26H45NO7S	515.292	101657566	139136	HMDB0258742	LMST05040027		XSOLDPYUICCHJX-QQXJNSDFSA-N
Tauro-β-Muricholic Acid	RM0125951	Sterol Lipids	Bile acids	C24 Bile acids	C26H45NO7S	515.292	21124703	133057	HMDB0000932	LMST05040012		XSOLDPYUICCHJX-UZUDEGBHSA-N
Taurochenodeoxycholic acid	RM0128369	Sterol Lipids	Bile acids	C24 Bile acids	C26H45NO6S	499.297	387316	16525	HMDB0000951	LMST05040005	C05465	BHTRKEVKTKCXOH-BJLOMENOSA-N
Taurocholic acid	RM0033602	Sterol Lipids	Bile acids	C24 Bile acids	C26H45NO7S	515.292	6675	28865	HMDB0000036	LMST05040001	C05122	WBWWGRHZICKQGZ-HZAMXZRMSA-N
Taurodeoxycholic acid	RM0135855	Sterol Lipids	Bile acids	C24 Bile acids	C26H45NO6S	499.297	2733768	9410	HMDB0000896	LMST05040013	C05463	AWDRATDZQPNJFN-VAYUFCLWSA-N
Tauroursodeoxycholic acid	RM0135856	Sterol Lipids	Bile acids	C24 Bile acids	C26H45NO6S	499.297	9848818	80774	HMDB0000874	LMST05040015	C16868	BHTRKEVKTKCXOH-LBSADWJPSA-N
Theobromine	RM0159435	Nucleic acids	Purines	Xanthines	C7H8N4O2	180.065	5429	28946	HMDB0002825		C07480	YAPQBXQYLJRXSA-UHFFFAOYSA-N
Thyroxine	RM0135922	Organic acids	Amino acids and peptides	Amino acids	C15H11I4NO4	776.687	5819	18332	HMDB0000248		C01829	XUIIKFGFIJCVMT-LBPRGKRZSA-N
Tiglylcarnitine	RM0154204	Fatty Acyls	Fatty esters	Acyl carnitines	C12H21NO4	243.147	22833596	71179	HMDB0002366	LMFA07070108		WURBQCVBQNMUQT-RMKNXTFCSA-N
Traumatic acid	RM0153328	Fatty Acyls	Fatty acids	Dicarboxylic acids	C12H20O4	228.136	5283028	545687	HMDB0000933	LMFA01170002	C16308	MAZWDMBCPDUFDJ-VQHVLOKHSA-N
Tryptophan	RM0136024	Organic acids	Amino acids and peptides	Amino acids	C11H12N2O2	204.09	6305	16828	HMDB0000929		C00078	QIVBCDIJIAJPQS-VIFPVBQESA-N
Uric acid	RM0160856	Nucleic acids	Purines	Xanthines	C5H4N4O3	168.028	1175	17775	HMDB0000289		C00366	LEHOTFFKMJEONL-UHFFFAOYSA-N
Ursodeoxycholate	RM0160855	Sterol Lipids	Bile acids	C24 Bile acids	C24H40O4	392.293	31401	9907	HMDB0000946	LMST04010033	C07880	RUDATBOHQWOJDD-UZVSRGJWSA-N
alfa-Ketoglutaric_acid	RM0135911	Organic acids	TCA acids	TCA acids	C5H6O5	146.022	51	30915	HMDB0000208		C00026	KPGXRSRHYNQIFN-UHFFFAOYSA-N
alpha-Linolenic acid	RM0152834	Fatty Acyls	Fatty acids	Unsaturated FA	C18H30O2	278.225	5280934	27432	HMDB0001388	LMFA01030152	C06427	DTOSIQBPPRVQHS-PDBXOOCHSA-N
o-Cresol	RM0136153	Benzenoids	Phenols	Other phenols	C7H8O	108.058	335	28054	HMDB0002055		C01542	QWVGKYWNOKOFNN-UHFFFAOYSA-N
p-Tolyl Sulfate
Adenosine 5'-monophosphate monohydrate	RM0138921	Nucleic acids	Purines	Purine rNMP	C10H14N5O7P	347.063	6083	16027	HMDB0000045		C00020	UDMBCSSLTHHNCD-KQYNXXCUSA-N
Adenosine diphosphate	RM0032913	Nucleic acids	Purines	Purine rNDP	C10H15N5O10P2	427.029	6022	16761	HMDB0001341		C00008	XTWYTFMLZFPYCI-KQYNXXCUSA-N
Arginine	RM0135963	Organic acids	Amino acids and peptides	Amino acids	C6H14N4O2	174.112	6322	16467	HMDB0000517		C00062	ODKSFYDXXFIFQN-BYPYZUCNSA-N
Aspartic acid	RM0135905	Organic acids	Amino acids and peptides	Amino acids	C4H7NO4	133.038	5960	17053	HMDB0000191		C00049	CKLJMWTZIZZHCS-REOHCLBHSA-N
Citric acid	RM0135884	Organic acids	TCA acids	TCA acids	C6H8O7	192.027	311	30769	HMDB0000094		C00158	KRKNYBCHXYNGOX-UHFFFAOYSA-N
Glutamic acid	RM0135893	Organic acids	Amino acids and peptides	Amino acids	C5H9NO4	147.053	33032	16015	HMDB0000148		C00025	WHUUTDBJXJRKMK-VKHMYHEASA-N
IMP	RM0000534	Nucleic acids	Purines	Purine rNMP	C10H13N4O8P	348.047	135398640	17202	HMDB0000175		C00130	GRSZFWQUAKGDAV-KQYNXXCUSA-N
Inosine	RM0135908	Nucleic acids	Purines	Purine ribonucleosides	C10H12N4O5	268.081	135398641	17596	HMDB0000195		C00294	UGQMRVRMYYASKQ-KQYNXXCUSA-N
Isoleucine	RM0134975	Organic acids	Amino acids and peptides	Amino acids	C6H13NO2	131.095	6306	17191	HMDB0000172	LMFA01100047	C00407	AGPKZVBTJJNPAG-WHFBIAKZSA-N
Leucine	RM0136379	Organic acids	Amino acids and peptides	Amino acids	C6H13NO2	131.095	6106	15603	HMDB0000687		C00123	ROHFNLRQFUQHCH-YFKPBYRVSA-N
Methionine	RM0161726	Organic acids	Amino acids and peptides	Amino acids	C5H11NO2S	149.051	6137	16643	HMDB0000696		C00073	FFEARJCKVFRZRR-BYPYZUCNSA-N
Phenylalanine	RM0135897	Organic acids	Amino acids and peptides	Amino acids	C9H11NO2	165.079	6140	17295	HMDB0000159		C00079	COLNVLDHVKWLRT-QMMMGPOBSA-N
Proline	RM0135899	Organic acids	Amino acids and peptides	Amino acids	C5H9NO2	115.063	145742	17203	HMDB0000162		C00148	ONIBWKKTOPOVIA-BYPYZUCNSA-N
Serine	RM0032433	Organic acids	Amino acids and peptides	Amino acids	C3H7NO3	105.043	5951	17115	HMDB0000187		C00065	MTCFGRXMJLQNBG-REOHCLBHSA-N
Threonine	RM0135900	Organic acids	Amino acids and peptides	Amino acids	C4H9NO3	119.058	6288	16857	HMDB0000167		C00188	AYFVYJQAPQTCCC-GBXIJSLDSA-N
Tyrosine	RM0135896	Organic acids	Amino acids and peptides	Amino acids	C9H11NO3	181.074	6057	17895	HMDB0000158		C00082	OUYCCCASQSFEME-QMMMGPOBSA-N
Uridine	RM0135933	Nucleic acids	Pyrimidines	Pyrimidine ribonucleosides	C9H12N2O6	244.07	6029	16704	HMDB0000296		C00299	DRTQHJPVMGBUCF-XVFCMESISA-N
Valine	RM0136018	Organic acids	Amino acids and peptides	Amino acids	C5H11NO2	117.079	6287	16414	HMDB0000883		C00183	KZSNJWFQEVHDMF-BYPYZUCNSA-N
