# Supplementary material for: A diagnostic algorithm for inherited metabolic disorders using untargeted metabolomics
Source: Metabolomics. 2025 Jul 27;21(4):101. doi: 10.1007/s11306-025-02302-7 (PMC12301266; doi:10.1007/s11306-025-02302-7)
Supplement: Supplementary file 3 — Supplementary Material 3 [file 11306_2025_2302_MOESM3_ESM.xlsx]

## Sheet: Sheet1
A diagnostic algorithm for inherited metabolic disorders using untargeted metabolomics
Qian Gao1,*, Adnan Khan1, Mette Christensen2, Xiaomin Zhou2, Allan Lund2,3,4, Sabine Weller Grønborg2,3, Flemming Wibrand2, Elsebet Østergaard2,4, Thomas Moritz1,*
1Novo Nordisk Foundation Center for Basic Metabolic Research, University of Copenhagen, Copenhagen, Denmark
2Department of Clinical Genetics, Copenhagen University Hospital Rigshospitalet, Copenhagen, Denmark
3Center for Inherited Metabolic Diseases, Departments of Pediatrics and Adolescent Medicine and Clinical Genetics, Copenhagen University Hospital Rigshospitalet, Copenhagen, Denmark
4Department of Clinical Medicine, University of Copenhagen, Copenhagen, Denmark
*Corresponding author: Thomas Moritz, thomas.moritz@sund.ku.dk; Qian Gao, qian.gao@sund.ku.dk
Table S4. Sample metadata

## Sheet: Sample metadata
Sample	Age at sampling (months)	Sex	Group (IMD subtype/control)
P2	0	Male	Medium chain acyl-CoA dehydrogenase deficiency
P34	1	Female	Medium chain acyl-CoA dehydrogenase deficiency
P35	0	Female	Medium chain acyl-CoA dehydrogenase deficiency
P43	147	Female	Medium chain acyl-CoA dehydrogenase deficiency
TP56	192	Male	Medium chain acyl-CoA dehydrogenase deficiency
TP57	202	Female	Medium chain acyl-CoA dehydrogenase deficiency
TP58	296	Female	Medium chain acyl-CoA dehydrogenase deficiency
TP59	63	Male	Medium chain acyl-CoA dehydrogenase deficiency
TP60	53	Female	Medium chain acyl-CoA dehydrogenase deficiency
TP61	55	Female	Medium chain acyl-CoA dehydrogenase deficiency
TP62	202	Male	Medium chain acyl-CoA dehydrogenase deficiency
TP63	329	Female	Medium chain acyl-CoA dehydrogenase deficiency
TP64	12	Male	Medium chain acyl-CoA dehydrogenase deficiency
TP65	202	female	Medium chain acyl-CoA dehydrogenase deficiency
TP66	172	Male	Medium chain acyl-CoA dehydrogenase deficiency
TP67	2	Female	Medium chain acyl-CoA dehydrogenase deficiency
TP68	138	Male	Medium chain acyl-CoA dehydrogenase deficiency
P41	106	Male	Maple syrup urine disease
P42	147	Male	Maple syrup urine disease
TP52	2	Female	Maple syrup urine disease
TP51	1	Female	Maple syrup urine disease
TP53	42	Female	Maple syrup urine disease
TP54	291	Female	Maple syrup urine disease
TP55	55	Male	Maple syrup urine disease
TP69	65	Male	Methylmalonic aciduria
TP70	120	Female	Methylmalonic aciduria
TP71	331	Male	Methylmalonic aciduria
TP72	376	Male	Methylmalonic aciduria
TP73	555	Male	Methylmalonic aciduria
TP74	449	Male	Methylmalonic aciduria
TP75	6	Male	Methylmalonic aciduria
P13	590	Female	Combined malonic and MMA-aciduria
P22	130	Male	Malonyl-CoA decarboxylase deficiency
P23	173	Male	Malonyl-CoA decarboxylase deficiency
P24	80	Male	Malonyl-CoA decarboxylase deficiency
P20	246	Male	Multiple acyl-CoA dehydrogenase deficiency
P28	474	Female	Succinyl-CoA transferase deficiency
P39	130	Male	Isovaleryl-CoA dehydrogenase deficiency
P40	239	Female	Isovaleryl-CoA dehydrogenase deficiency
TP48	35	Male	Isovaleryl-CoA dehydrogenase deficiency
TP49	6	Male	Isovaleryl-CoA dehydrogenase deficiency
TP50	25	Male	Isovaleryl-CoA dehydrogenase deficiency
P18	401	Female	D-2-hydroxyglutaric aciduria
TP46	189	Male	D-2-hydroxyglutaric aciduria
P3	84	Female	L-2-hydroxyglutaric aciduria
P31	1	Male	Peroxisome biogenesis disorders
P32	143	Male	Peroxisome biogenesis disorders
TP78	144	Female	Peroxisome biogenesis disorders
P33	1	Male	Holocarboxylase synthase deficiency
P44	554	Male	Holocarboxylase synthase deficiency
TP76	187	Male	Holocarboxylase synthase deficiency
P1	1	Female	Argininosuccinic aciduria
TP45	13	Female	Argininosuccinic aciduria
P9	318	Female	Carnitine transporter deficiency
P37	335	Female	Carnitine transporter deficiency
P15	150	Male	Lysinuric protein intolerance
P16	52	Female	Lysinuric protein intolerance
P5	0	Male	Nonketotic hyperglycinemia
TP47	302	Male	Nonketotic hyperglycinemia
P4	45	Female	3-methylcrotonyl-CoA carboxylase deficiency
P38	4	Male	Biotinidase deficiency
P17	0	Male	Carbamoylphosphate synthetase deficiency
P8	3	Male	Citrin deficiency
P7	329	Male	Methylmalonic aciduria and homocystinuria
P10	3	Female	Galactosemia 1
P11	235	Female	Guanidinoacetate methyltransferease deficiency
P12	0	Male	HMG-CoA lyase deficiency
P19	107	Female	Hyperprolinaemia type 2
P14	3	Male	Lesch-Nyhan disease
P25	1	Male	Mitochondrial DNA depletion syndrome 1
P26	0	Male	Molybdenum cofactor deficiency
P36	19	Female	Early-onset progressive encephalopathy with brain edema and/or leukoencephalopathy-1
P27	20	Male	Early-onset vitamin B6-dependent epilepsy
P21	1	Female	Pyruvat carboxylase deficiency
P29	679	Female	Strongly elevated pipecolic acid
P30	1	Female	Tyrosinemia type 1
P6	7	Male	Vitamin B12 deficiency
C1	662	Female	Control
C2	958	Female	Control
C3	137	Male	Control
C4	896	Female	Control
C5	18	Female	Control
C6	179	Male	Control
C7	131	Female	Control
C8	214	Male	Control
C9	71	Male	Control
C10	62	Male	Control
C11	13	Female	Control
C12	31	Male	Control
C13	731	Female	Control
C14	48	Female	Control
C15	179	Female	Control
C16	83	Male	Control
C17	12	Male	Control
C18	433	Female	Control
C19	94	Female	Control
C20	212	Male	Control
C21	1	Female	Control
C22	319	Male	Control
C23	172	Male	Control
C24	113	Female	Control
C25	16	Female	Control
C26	3	Male	Control
C27	478	Male	Control
C28	353	Female	Control
C29	28	Male	Control
C30	197	Female	Control
C31	882	Male	Control
C32	234	Male	Control
C33	148	Female	Control
C34	162	Male	Control
C35	562	Male	Control
C36	68	Male	Control
C37	599	Male	Control
C38	3	Male	Control
C39	483	Male	Control
C40	23	Female	Control
C41	2	Male	Control
C42	365	Male	Control
C43	422	Female	Control
C44	508	Female	Control
C45	72	Female	Control
C46	3	Male	Control
C47	0	Female	Control
C48	10	Female	Control
C49	13	Female	Control
C50	11	Female	Control
C51	140	Female	Control
C52	3	Female	Control
C53	538	Female	Control
C54	63	Female	Control
C55	2	Male	Control
C56	63	Female	Control
C57	4	Male	Control
C58	269	Male	Control
C59	507	Male	Control
C60	414	Male	Control
C61	38	Male	Control
C62	3	Female	Control
C63	122	Female	Control
C64	509	Female	Control
C65	799	Male	Control
C66	748	Male	Control
C67	17	Male	Control
C68	547	Male	Control
C69	8	Female	Control
C70	50	Male	Control
C71	50	Male	Control
C72	403	Female	Control
C73	308	Female	Control
C74	20	Male	Control
C75	34	Male	Control
C76	23	Male	Control
C77	8	Female	Control
C78	114	Female	Control
C79	86	Female	Control
C80	10	Female	Control
C81	201	Female	Control
C82	187	Female	Control
C83	5	Male	Control
C84	46	Male	Control
C85	12	Male	Control
C86	308	Female	Control
C87	12	Male	Control
C88	27	Female	Control
C89	428	Female	Control
C90	4	Male	Control
C91	4	Male	Control
C92	677	Female	Control
C93	157	Female	Control
C94	1	Male	Control
C95	516	Female	Control
C96	3	Male	Control
C97	508	Male	Control
C98	15	Male	Control
C99	27	Male	Control
C100	77	Male	Control
C101	92	Male	Control
C102	66	Male	Control
C103	406	Female	Control
C104	680	Female	Control
C105	561	Female	Control
C106	116	Male	Control
C107	815	Male	Control
C108	3	Male	Control
C109	61	Male	Control
C110	488	Female	Control
C111	186	Male	Control
C112	489	Female	Control
C113	384	Male	Control
C114	10	Female	Control
C115	89	Female	Control
C116	91	Male	Control
C117	133	Female	Control
C118	35	Female	Control
C119	1	Male	Control
C120	193	Female	Control
C121	70	Male	Control
C122	803	Female	Control
C123	198	Male	Control
C124	161	Female	Control
C125	38	Male	Control
C126	54	Female	Control
C127	940	Male	Control
C128	34	Female	Control
C129	187	Female	Control
C130	157	Male	Control
C131	210	Male	Control
C132	66	Male	Control
C133	48	Female	Control
C134	0	Female	Control
C135	1	Female	Control
C136	234	Male	Control
