# Supplementary material for: A diagnostic algorithm for inherited metabolic disorders using untargeted metabolomics
Source: Metabolomics. 2025 Jul 27;21(4):101. doi: 10.1007/s11306-025-02302-7 (PMC12301266; doi:10.1007/s11306-025-02302-7)
Supplement: Supplementary file 4 — Supplementary Material 4 [file 11306_2025_2302_MOESM4_ESM.xlsx]

## Sheet: Sheet1
A diagnostic algorithm for inherited metabolic disorders using untargeted metabolomics
Qian Gao1,*, Adnan Khan1, Mette Christensen2, Xiaomin Zhou2, Allan Lund2,3,4, Sabine Weller Grønborg2,3, Flemming Wibrand2, Elsebet Østergaard2,4, Thomas Moritz1,*
1Novo Nordisk Foundation Center for Basic Metabolic Research, University of Copenhagen, Copenhagen, Denmark
2Department of Clinical Genetics, Copenhagen University Hospital Rigshospitalet, Copenhagen, Denmark
3Center for Inherited Metabolic Diseases, Departments of Pediatrics and Adolescent Medicine and Clinical Genetics, Copenhagen University Hospital Rigshospitalet, Copenhagen, Denmark
4Department of Clinical Medicine, University of Copenhagen, Copenhagen, Denmark
*Corresponding author: Thomas Moritz, thomas.moritz@sund.ku.dk; Qian Gao, qian.gao@sund.ku.dk
Table S6. IMD signatures
(1) IMD signatures in Case Study 1
(2) IMD signatures in Case Study 2

## Sheet: Case study 1
Metabolite	L-2-hydroxyglutaric aciduria	D-2-hydroxyglutaric aciduria	3-methylcrotonyl-CoA carboxylase deficiency	Argininosuccinic aciduria	Biotinidase deficiency	Carbamoylphosphate synthetase deficiency	Carnitine transporter deficiency	Citrin deficiency	Methylmalonic aciduria and homocystinuria	Combined malonic and MMA-aciduria	Galactosemia 1	Guanidinoacetate methyltransferease deficiency	HMG-CoA lyase deficiency	Holocarboxylase synthase deficiency	Hyperprolinaemia type 2	Isovaleryl-CoA dehydrogenase deficiency	Lesch-Nyhan disease	Lysinuric protein intolerance	Malonyl-CoA decarboxylase deficiency	Malonyl-CoA decarboxylase deficiency	Maple syrup urine disease	Medium chain acyl-CoA dehydrogenase deficiency	Methylmalonic aciduria	Mitochondrial DNA depletion syndrome 1	Molybdenum cofactor deficiency	Multiple acyl-CoA dehydrogenase deficiency	Early-onset progressive encephalopathy with brain edema and/or leukoencephalopathy-1	Early-onset vitamin B6-dependent epilepsy	Pyruvat carboxylase deficiency	Strongly elevated pipecolic acid	Succinyl-CoA transferase deficiency	Tyrosinemia type 1	Vitamin B12 deficiency	Peroxisome biogenesis disorders	Nonketotic hyperglycinemia
1-Methyladenosine	-0.0284333	-2.29419	-0.416589	0.601759	-0.277502	8.3975	-0.298784	0	4.01488	-0.326883	0.347095	-0.174733	0	0.830319	0.123607	0.00607218	1.63659	0.672862	0.0162552	-0.830579	0	0.067328	0.0106205	0	5.93568	0	-0.0264206	0	0	-0.0808687	-0.119076	0	-0.0204239	0.172703	0.472331
2,3-Dihydroxybenzoate	2.78699	0	11.5479	0.0205006	0	0	0	0	0.519512	0	-0.170188	0	0	1.65677	0.120456	0	0	0	-0.0614866	0.765752	0	0.182792	0.152942	0	0	2.89751	0	0	0	1.93931	-0.0723129	0	0	0.362124	1.19639
2-Hydroxybutyrate	0.534173	-0.518808	0.06342	-0.0355964	0.0261231	0	-0.416269	0.0759	-0.127321	-0.0294596	-0.15247	0.376817	2.00073	-0.0588534	-0.163247	0	0.105693	-0.586878	-0.694761	-0.792956	0.0250393	0	0.00282639	1.27324	0.709075	-0.230157	0.297599	1.765	0.911542	-0.782298	-0.321148	-0.176468	-0.0984371	-0.38234	-1.05122
2-Hydroxydecanoic Acid	0	-0.20227	8.9431	0.915798	3.37536	0	-0.831003	7.02002	0.121618	0	3.21483	-0.429557	0	-0.317912	0.202366	0.925225	0	-0.018284	-0.162662	-0.0115266	0.00362995	0.155433	0.193192	-0.20389	-0.017626	0	-0.444146	0	0	0	-0.0166578	6.42595	-0.0436726	4.26687	-1.11441
2-Hydroxylauric Acid	0.0799423	-0.275949	2.81913	-0.0965464	2.1132	0	0.046658	3.01143	0.240397	-0.228017	0	0	0	0.315372	-0.140092	0	0	-0.0536237	-0.267276	0.852343	0	0.745224	0.143871	0	-0.0228996	0.349587	-0.0896502	-0.340067	0	0	-0.278317	12.5385	-0.263882	0	0.0494513
2-Hydroxymyristic Acid	0.113647	-0.282009	1.83611	-0.0218859	3.12434	0	0.652573	2.95269	0	-0.25027	0.0466501	0.399932	0	0.594215	-0.0764803	0	0	-0.0579414	-0.267968	0.73675	0	0.234556	0.158886	-0.198761	0	1.79524	0	-0.404902	0	0	-0.372091	13.1678	-0.403393	0	0.018779
2-Hydroxyoctanoic Acid	-0.0238785	-0.0571602	0.029247	0	0.566458	0	0.767115	0	0.59639	-0.0630082	0.283872	-0.268658	0	2.20676	2.47444	0.405953	0	-0.0315186	-0.215851	-0.20034	0	0.187304	0.0789858	-0.0948944	1.2719	0	-0.0219936	-0.0214813	0	-0.0230805	-0.0176313	0	0	11.8392	1.01333
2-Hydroxypalmitic acid	0.184856	0.064993	-0.106111	0	-0.0682466	0	-0.00243444	0	0.0271611	-0.062947	0	0.322845	0	-0.0319951	-0.196073	0	0	0	0.231933	-0.170835	0	0.00303426	0	0	0.0215897	0	0.0259242	3.60446	0	0	0.0208616	2.91614	0.22327	-0.0303438	-1.36264
2-Methylbutyrylcarnitine	1.43775	-0.369093	-0.262085	1.11783	0.235808	0	-1.91527	39.1044	10.9178	-0.260739	0.379894	0.0660821	48.8403	1.48823	0.350202	0	1.23346	4.99576	-0.317197	0.361888	0	0.0229769	7.89229	1.37832	0.145481	5.15385	0.43985	-0.158316	12.9299	0	-0.76127	0	-1.06601	0.770563	0
3-Hydroxybenzoate	0	0	1.81882	-0.0164981	0.13959	0	0.0238311	0	0	0	-0.0514735	0	0	-0.134967	-0.0168581	0	0	0	-0.0161386	0	0	0.0358982	0.0263927	-0.0181304	-0.0291635	0	2.44007	-0.0178026	0	0.204512	-0.0166355	0	-0.0384944	0	0
3-Hydroxymyristic Acid	0.0604262	-0.221682	2.31357	-0.10977	0.697394	0	0.104254	0	0	-0.235338	-0.0676832	1.20793	0	-0.00399124	-0.282682	0	0	-0.0274646	-0.225807	0.068907	0	0.0876047	0.084425	-0.157088	-0.0530039	0.935722	0	-0.146347	0	-0.0691373	-0.182281	5.30115	-0.303206	0	-0.0565212
3-Hydroxyphenylacetic acid	0.12157	0	0.0643671	0	0.0226439	55.4448	0.049011	0	40.0111	0	0.363383	-0.0434721	5.78687	5.17333	0	46.2952	50.284	49.6441	48.975	33.0381	0	0.0108673	13.3187	14.0314	51.2847	3.56287	6.70317	0.481519	41.2861	2.54708	1.77415	3.06284	2.44349	0	8.18989
3-Indoleacrylic acid	-0.0708974	0	-0.0635969	-0.0825856	0.0209396	-1.12181	-0.537963	0	-0.0721574	0.208611	0	-0.708886	-0.0913384	0.0392548	0.281568	0	0	-2.17068	1.5939	0.440302	0	0.0117656	0.0301578	-0.295006	-0.067842	0	-0.196461	0.452899	0	0	0	-0.299177	-0.988933	-0.05148	-0.462743
3-Methyl-2-Oxovalerate	0.946584	0.021185	0	0	-0.0965018	0	1.13823	0.585509	0.521428	-0.0311332	-0.0403703	-0.13675	0	1.36694	1.83224	0.0712972	0	-0.0324706	-0.0818223	0.178262	1.4619	0.00307581	0	-0.0646063	0.283274	0	0	0.0186923	0	0	-0.024529	0	0.182374	0.94316	-0.0289637
3-Methylglutarylcarnitine	0.778438	0.502155	-0.0156253	1.6341	0.273162	56.8731	0.0290576	0	3.74407	0	0	-0.126352	29.5006	0.918834	5.8439	0.00286616	49.0469	0.119384	2.42603	0.958593	0	0.577925	0.0915137	0.360618	0.521535	31.134	0	0	7.83391	2.1148	0.574843	0	0	0.152184	0.415661
3-β-hydroxy-20-oxopregn-5-en-17-α-yl sulfate	0.224928	0.0391421	0	60.0777	62.9379	154.231	0.0643686	210.906	0.516609	0.0714387	7.10888	0.0196043	679.968	34.0865	-0.0368383	0	8.67618	1.17562	0.129433	0.360245	0.221553	16.3344	0.0343497	0	45.8938	0	1.62295	0	527.45	0	0	2.18864	13.4664	45.7745	42.7448
4-methoxydalbergione	0.493396	0	5.39452	7.67305	4.09527	0.557403	3.97324	15.9374	6.42501	0	0.0261125	0.0592096	0.491815	0.532487	0	0.208849	0	2.08999	0	4.58354	0.749177	0.0187734	0.132118	2.10546	0	12.7477	9976.35	0	0	0.115903	0.0618437	22.0092	0	0	0.381587
5-hydroxy tryptophan	-0.0360213	-0.155995	-0.136199	0.877784	0	10.0149	-0.314529	8.85053	3.08695	-0.0756493	1.9024	-0.316154	0	0.0662793	0.0521096	0	29.8229	0.17605	0.127082	0.0848038	0	0	0.034026	-0.336042	5.80487	0	0.0369531	-0.0287914	200.437	0.122929	-0.0493679	7.60914	0	2.78711	0.681736
5β-Androstan-3α-ol-17-one sulfate	0.210911	1.69838	0	0	0	0	1.47357	0	4.61652	1.22016	0	2.71665	0	0.603048	0	0.24512	0	0	0.537985	2.43679	0.092367	0.0997297	0.136424	0	0	0.060194	0	0	0	0.0583229	0.455098	0	0	0	0
9-HODE	0.631608	-0.134747	5.69484	-0.0267057	1.3122	0	-0.0244824	0.101178	0	-0.119763	-0.0220209	0.0343959	0	-0.132815	-0.125294	0.115883	0	0.0248377	-0.187434	0.0177643	0	0.00763021	0.200538	0	-0.0287845	1.57628	-0.0678593	-0.141352	0	0	-0.169044	0.797318	-0.124125	0	-0.0802042
9-HPODE	0	-0.0527345	0.936369	0	1.09986	0	0.262296	0.520262	0	0.642623	0.48564	0.0713036	28.5677	-0.247472	-0.131514	0	0	0.440631	0.0253461	0.682342	0	0	0.0399057	-0.0388498	-0.143635	0	-0.018668	2.17202	0	0.0682364	-0.0695023	7.98847	0	2.35577	-0.497719
9-Hydroxyeicosatetraenoic Acid	0	0	0	0.520491	0	0	0.23593	0	0	-0.0204311	0.163947	0.136264	0	0.0534925	0.0447671	0.190873	0	0	0	0	0.247321	0.0210755	0.021276	-0.0473483	1.63016	0	-0.0178292	-0.0389908	0	0	-1.21287	0	0	0.501361	0
Adrenic acid	0.768744	0.184733	0.401701	0.551181	-0.384587	0	0.361429	0	0	0	-0.117661	0.268854	9.52029	0.0820462	-0.141372	0.0166233	0	0.190541	0.300283	-0.0903397	0	0.017494	0.0120528	8.18642	-0.0759771	1.42178	0.582595	1.01555	0.102665	-0.0860486	-0.0893798	6.64456	0.784201	0.239062	0
Androsterone sulfate	0	1.85374	0	0	0	0	0.366786	0	5.42003	4.16326	-0.0184466	0.588501	0	0.248478	-0.0173539	0.0181041	0	0	0.0298062	0.104664	0.0164697	0.0662387	0.138543	0	0.0520963	0.424825	0	0	10.3712	0.197027	0.111058	1.42998	0	0	0
Arachidonic acid	0.262037	1.41442	-0.0188563	0	-0.298681	0	4.51977	0	0.0249219	-0.047981	-0.063316	-0.036175	0	0.355055	3.70791	0.0242582	0	0.0158432	0.0387787	-0.0178256	0	0.0182098	0.00259576	-0.0969484	0.173047	0	0	0.207287	0	0.0177407	0.0698371	0.359679	4.75028	1.30311	0.0390764
Arachidonylcarnitine	19.559	0.0451978	-0.37231	0	0.200446	0	-0.423921	0.0872966	0.236743	-0.040052	-0.0200018	-0.377237	0	-0.0427573	-0.257482	0	0	-0.000326615	-0.288869	3.08881	0	0.0256918	0	0	0	433.476	0	-0.121679	17.275	0	-0.308711	0	-0.0783022	-0.0512718	0.668283
Ascorbate	8.10257	-0.459305	2.76571	-0.0537795	2.42659	0	-0.213804	0	-0.0288564	-0.708965	-0.270516	-0.25016	0	-0.000406896	-0.371589	0.153218	2.73913	0.0290159	-0.471886	2.01716	0	0.047639	0.0572563	-0.086916	0.90126	0	3.36443	-0.158288	0	0.00276964	-1.11015	1.4533	-0.540934	0.52434	-0.0503003
Bilirubin	0.0376185	66.5962	0	6.88571	0.056538	0	2.23089	0	-0.0309243	6.07622	0	0.307011	0.14546	1.10951	0.357439	0.267229	0	0.141777	4.83836	0	0.404812	1.16173	0.0265785	0.587464	-0.0287904	162.945	-0.0419548	13.0604	0	0.0331425	3.29651	10.1595	0.941291	0.0455617	0.53299
Biliverdin	0	-0.0191492	0	5.07203	0	0	0	0.167512	0.401537	-0.0236043	-0.0984116	-0.0852893	0	0.346597	-0.0319243	0.00468327	0	0	-0.216326	-0.0187351	0	1.42671	0	1.16884	-0.151914	0.641783	0	-0.0211888	0.220947	-0.0231337	-0.108061	0	-0.0662593	0.477174	1.17447
Caffeine	0	0.728482	0	0	0	0	1.11533	0	0.205645	2.2749	0	0	5.03906	0.390243	0.156452	0.0170918	0	3.20397	0.132275	0.283433	0	0.0661859	0.0276406	0	0	0.978666	0	0	0	8.35226	0	0	0	0.201787	15.1994
Chenodeoxycholate	-0.0352742	-0.0362723	6.94925	0.123869	1.97222	0	0.112779	1.62699	0	0.656393	1.69571	-0.0318104	0	0.154217	-0.0350689	0.101771	0.499716	0.983465	0.653695	0.0251089	0	0.141819	0.00583313	6.06626	0	3.96996	0	0.705351	0	0	0.283595	4.58246	0.182128	0	-0.0372526
Cholate	-0.0639304	-0.0362166	2.10513	0.105628	1.55071	0	0.268025	0	-0.0219615	0.59811	0.768156	-0.0176145	0	0.841941	0.0375211	0.0750247	0.427082	0.655339	1.95845	0.411	0	0.622527	0.0231134	22.6549	0.686639	11.7419	0.186545	0.485222	0.1594	-0.0906875	0.871415	3.00446	0.0459402	-0.0239663	-0.109048
Cortisol	0.0502754	0.727397	0.228763	0.0872607	-0.0575811	-0.200479	0.0756975	0.787975	0.212451	0.0926615	-0.402435	-0.0300041	0.14102	0.0250807	-0.3871	0.219752	0.0928244	3.44126	0.13765	0.111872	0	0.0121769	0.00652193	-0.998609	1.49253	0.263839	5.92837	0.0916636	38.9981	1.35062	0.335201	-0.0377673	3.7231	-0.0940441	-0.466242
Cortisone	0	0	-0.134493	1.6337	-0.214724	-0.47634	-0.457549	0.774531	0.325206	-0.0204928	0.570092	1.26353	1.02156	0.710565	-0.250252	0.028723	13.0764	0.134126	0	-1.08393	0.00570872	0.155187	0.00393479	-1.91291	0.328223	0.0789951	3.96435	0.635588	0.645324	0.596697	0	0	31.1214	0.38934	0.0319805
DGLA	0.0326453	0.914596	0	0.345528	-0.378633	-0.0506672	0.215565	0	0.22953	0.524959	-0.349779	0.0253593	0	0.316531	-0.030443	0	0	-0.611396	2.58397	-0.215741	0	0	0.0134492	6.99907	0.0799476	0	0	4.30296	0	0.029634	0.457452	0	1.71596	-0.162165	-0.729979
DHEAS	0	2.0971	-0.0204622	0	-0.047534	0	0.374566	0	2.05975	1.1668	-0.0846346	0.879063	0	0.243017	-0.0652881	0.0560938	0	-0.0313544	0.171425	0.190237	0.0132568	0.0996627	0.110885	0	-0.0630672	0.114741	0	-0.020883	0	0.0305144	0.155156	0.302284	0	-0.0308936	0.0238507
Decanoylcarnitine	1.30358	0.0803987	-0.0342365	0.696697	0.514299	0	-0.117637	0	0.130124	0	-0.0516083	-0.124385	1.87264	0.131658	-0.0609584	0	0	1.97349	-0.109357	-0.0367327	0	1.15359	0.00999823	0	-0.0742997	1134.31	0.0544627	-0.0496762	0	-0.058941	-0.103788	0	-0.0375623	0	0.0482361
Deoxycholate	0.180807	0.489698	0.41297	0	0	0	1.03689	0	0.237064	2.31231	0	1.53109	0	-0.0615361	0.142076	0.151406	0	0	0.165537	0.31142	0.024667	0.0834343	0.0396327	0	0	0	0.266997	0	0	0	0.330865	0	0	0.0405268	0
Docosahexaenoic Acid (22:6 N-3)	0.258264	0.0519674	0.163692	0	0	0	0	0	0	0	0	0.935839	0	-0.0604105	0	0	0	-0.0212957	0.145191	-0.036052	0	0	0	0	0	0.0846738	-0.0226229	2.17599	0	0	0.454008	0	0	0	-0.0730345
Docosapentaenoic Acid	1.61187	-0.0381455	5.09294	-0.0303206	0	0	0.783264	0	0	-0.118198	-0.23271	0.751469	0	-0.00981813	-0.0474267	0	0	0.176025	-0.0682013	-0.300081	0.0165917	0.0639844	0.119694	0.128864	-0.141802	2.67028	-0.0626594	-0.0597549	0	0	-0.0669308	1.22745	-0.143144	-0.0394548	-0.0649113
Dopa	0.0271664	-3.28707	-0.918887	-0.114732	0	0	0.0237856	0	0.0610921	0	-0.147756	-0.181664	0	-0.0299811	0.0216572	0	0	-0.26837	0.878764	0.017745	0	0.0795212	0.0121267	-1.29725	0.28957	0	1.78237	-0.15182	0	0.0861079	1.42163	0	0.189636	0.767923	-0.135165
Eicosadienoic Acid	1.03692	-0.0272399	0.0427245	0.269595	-0.114125	0	-0.0401646	0	-0.0307223	-0.123644	-0.0992022	-0.0521072	0	-0.0199694	-0.376916	0.00352382	0	-0.0288268	-0.0277292	-0.150605	0	0.000313014	0.00961648	8.49665	-0.0981466	0	0.226114	0.16501	0	-0.16463	-0.0512071	0	0	-0.246873	-0.429945
Eicosapentaenoic Acid	0.190978	0.137529	0.193646	0	-0.017804	0	0.0438069	0	0	0	-0.100029	0.370711	0	0	0	0.0699651	0	0	0	-0.0167863	0	0	0.00891925	0.0946273	0	0	-0.0244488	0	0	0.106951	0.741562	0	0	0	-0.0446824
Gamma-Muricholic Acid	0	-0.110612	0.814554	1.15479	15.6948	0	0.113822	4.19078	0	0	16.3422	-0.0757263	0	1.13956	-0.115021	0.194417	2.67734	0.371658	0	0	0.0988527	6.9547	0	0.418467	7.12492	2.39794	0	6.84681	0	-0.0609391	0.363523	0.069031	10.9056	6.55547	-0.0218796
Glycerophospho-N-Palmitoyl Ethanolamine	-0.11037	-1.23066	0	1.43117	0	0.51104	-0.261762	0	0	-0.390224	-0.720182	-1.1323	0.218759	-0.682579	-1.54328	0	0.083715	0.565325	-0.401056	0.0752858	0	0.00476179	0	0.569996	0.198946	0	-0.0322297	0.455811	0	2.9777	-0.25684	0	-0.811465	1.09307	-0.222835
Glycochenodeoxycholate	0	-0.144921	0.0433402	1.82944	1.60227	4.44257	-0.200493	36.4968	-0.0226525	0.991455	2.56531	0.0267484	0	0.0584032	0.0440511	0.0620118	0.649772	1.04375	0.0591124	0.382868	0	0.013165	0.028525	0	0.0692734	0.329246	0.0972612	0.693823	0	0.139506	-0.0712389	0	1.93494	1.68465	0.0291923
Glycocholate	0.0271449	0	-0.0212599	1.59502	1.19746	19.1881	-0.114517	53.4225	0	1.61736	1.30687	-0.0834189	0.394587	-0.165605	0.208713	0.0131765	1.32838	1.27535	0.0769138	0.178123	0	0.0325494	0.00463378	0.0573058	0.91103	0.377424	0.652518	1.32331	0.58285	0.0639457	0.0395534	4.06805	1.60132	0.780539	1.29416
Glycodeoxycholic acid	0.0365087	0	-0.0206514	-0.0163259	-0.0177474	0	0.0173203	26.8512	0	9.06593	0	1.23324	0	-0.114323	1.38519	0.115951	0	-0.0186354	0.0819313	1.08046	0	0.142706	0.166472	-0.0252076	-0.023504	0	0.818586	-0.0370039	0	1.56325	0.0221717	0	0	0.203515	-0.0244919
Glycolithocholic acid	0.69626	1.64404	-0.0386654	0	-0.0520945	1.47586	0.0335065	5.9062	0.0642287	18.1947	-0.0789991	2.57415	0	-0.164928	1.91815	0.839547	0.109344	-0.0166779	0.632015	2.99642	0.00491252	0.166163	0.0107871	-0.0366821	-0.105571	0	0	-0.0488803	0	6.77826	-0.0288484	0	-0.0667741	0.22617	-0.0625501
Glycoursodeoxycholic acid	0.124052	-0.0265361	0.377174	0	-0.0237486	0.135055	0.0199793	1.79858	0.0582092	3.68363	0	0.32163	0	-0.0963476	0.0242192	0.154334	40.7817	2.19342	-0.038744	0.377986	0.00277711	0.0234479	0.0499079	-0.031457	-0.0312649	0.602738	0.492569	0.140706	0	0.110929	-0.0477581	0	0.0435251	0.585732	-0.06274
Heptadec-10-Enoic Acid	2.99807	0.0267903	0.781124	0	-0.382947	0	0.409379	0	0	0	-0.378197	0.214605	0.0820064	0.0167626	-0.335258	1.36657e-05	0	0.365933	0	0	0.0027017	0.0106477	0.00845163	0.302944	-0.017167	0	0	2.43771	0	0	0	0	0	-0.0291876	-0.164332
Hexadecanedioic acid	0	0	0.173331	0	-0.0200405	0	0.0232233	6.69641	0	0	0.0498656	-0.0256072	118.609	-0.198257	-0.144753	0.02254	0	1.26951	-0.02227	-0.0215338	0	0.0602625	0	0	-0.263593	0	0	6.05693	0	0.187339	-0.0453316	23.2094	0	58.3988	-0.0287652
Hexanoylcarnitine	1.61227	-0.0333662	-0.0677083	2.30515	0.814512	0	-0.0871785	0	0	-0.0489671	-0.0518275	-0.112688	4.75114	0.728933	-0.086373	0.0232545	0.281319	2.18397	-0.102659	0.0089646	0	12.5941	0.0172533	-0.0377296	0	1656.42	2.93607	-0.0691801	8.80138	-0.043047	-0.10506	0.203367	-0.048734	0.133119	0.0747178
Hippurate	0.338765	4.7262	0.190158	0	0	423.056	0.680374	0	0.0356218	1.33299	-0.0822492	0.430148	0	0.124729	1.19524	0.00836302	0.103888	0	3.46752	0.801652	0	0.0177183	0.124691	0	0	0	0	0	0	15.0845	5.37394	0	0	0.097758	0
Hydrangenol	0.424169	0	0.40976	0	0.858959	0.371319	0	0.0579699	0	-0.0218683	-0.0180251	0	0	1.40187	0	0	0	-0.0211926	0	0.156792	0	0	0	-0.0216368	0	0	-0.0211004	-0.0219299	0	0.0652924	0	0	-0.0219977	0.707848	1.36598
Hydroxyisovaleric Acid	0	0.0258002	-0.0434399	0	-0.825051	0	-0.339219	6.76204	1.62043	1.93801	-0.245961	1.54584	0	0	-0.0367765	0.112786	0	0.401902	-0.0822617	0	9.70003	0.00329445	0	0	7.83253	0.074795	-0.027665	0	2.84135	0.483241	-0.0584872	5.86459	3.06651	8.37432	-0.769891
Hydroxyphenyllactate	-0.0991605	-0.170331	0.194155	2.37266	-0.0317803	379.605	-0.64844	437.496	0.141887	0.614482	1.58106	-0.0426299	83.9642	1.28617	0.0489701	0.0115678	3.20963	0.834806	0.262765	0.330626	4.86848	0.411267	0.147731	-2.30345	0	0	-1.95941	0.188035	176.851	0.297168	-0.611207	79.6881	-1.88002	11.339	0.0739268
Hyodeoxycholic Acid	0	6.20702	17.2318	-0.040966	-0.152285	0	0.655608	0	1.09324	3.28204	-0.125301	2.76485	0	-0.182998	0.183885	0.194416	0	0	0.126182	-0.0163542	0.202476	0.00364604	0.0520577	-0.0396317	-0.0864996	0	0	1.24793	0	0	1.26737	0	-0.0426584	0.440303	-0.0906486
Indole-3-acetate	0	-0.0515811	-0.0241115	1.15807	0.454426	-0.128274	-0.465417	16.6969	1.54933	0	0.0723894	-0.749412	0	0.199826	1.3025	0.00589316	3.38369	-0.839003	0.157129	0.260575	1.43025	0.118068	0.119857	-0.271424	0.0453257	0	-1.03543	0.0959839	36.657	2.23147	-0.640944	0	-1.42851	1.04915	-0.764004
Indoleacetaldehyde	-0.270902	0.0319539	-0.381438	0.0635653	0.00853086	-0.598693	-0.913387	0	0.0680279	0.129279	0.0350677	-0.279458	0	0.0415662	0.205556	0	0	-1.686	0.74505	0.109925	0	0	0.00231697	-0.46054	-0.116885	0	-0.389502	0.465881	0	0.130529	-0.142036	-0.403262	-0.406301	-0.00296083	-0.446534
Indoxyl sulfate	1.63138	-0.0307581	0.139795	-0.0355486	-0.283855	0.949991	0.405528	0	2.05064	-0.036066	0.0529177	-0.0558169	0	0.480257	2.27669	0.0623584	16.6061	0.843157	0.502356	1.1117	0	0.0368375	0.247972	-0.159983	0.0868722	0	-0.0343389	-0.0350179	0	1.50657	0.450707	0	-0.223529	0.0751034	-0.143631
Isobutyrylcarnitine	0	0.106606	-0.274332	0	0.0955969	0	-0.708129	0	2.50036	-0.0866356	0.169978	0.116093	0	0.334727	0.152402	0.574856	11.0887	-0.0511634	-0.213108	0.491798	0	-0.00547637	0.00636033	0.279092	0	449.625	0	-0.223432	14.7054	0.336587	-0.0528824	0	-0.20803	0	0
Isocitrate	-0.0893933	-2.35615	-0.116969	0.337512	0.200249	-0.0749206	-0.32426	0	2.57484	-1.76569	-2.11031	-0.00725098	0	-0.619481	-0.00152362	0.02399	-0.214218	0	-2.79963	0.0275373	0	0.0034459	0	-0.500157	-0.0349214	-0.0471503	-0.139868	-2.30114	0	0	-2.78413	1.68924	-2.47665	-0.0780649	-0.55654
Isopentenyl pyrophosphate	-0.0217883	-0.395456	-1.0883	0.0206958	0.0456039	-2.13777	-0.63292	0	-0.176104	-1.01875	2.48044	0.401583	0	0.208068	-0.153613	0.169157	-1.22911	-0.525099	-0.0501279	-0.171252	1.28178	-0.0179701	-0.00954172	1.72955	-0.0292322	0	0	0.125627	-0.651843	-2.43242	-0.13219	-0.115212	-0.0628767	-0.260988	-4.67642
Isovalerylcarnitine	1.76823	-0.394032	0.0209762	2.06166	1.21889	-0.0422935	-0.977965	29.2092	1.82816	-0.15425	0.894933	-0.238473	15.0802	1.47548	-0.064433	172.128	0	0.895626	-0.438475	1.92816	0	0.0243459	0.00332358	0.0309306	0.502968	17.9823	4.02434	-0.401158	1.61474	-0.129543	-0.387083	0.0383283	-0.315152	0.149093	-0.156377
Ketoleucine	0.46716	-0.326154	0.993753	0.31744	2.1691	-1.68218	-1.25459	22.4016	0.151542	0	-0.0658422	-0.362426	0.57222	1.29755	-0.0576366	0.0371321	0	-0.967074	-1.54121	-0.560664	12.3457	-0.0131853	0	-0.0301023	0.147889	0	-0.0331813	1.11232	-0.0943678	-0.0789941	-1.17945	-0.359775	-0.0582599	0.315885	-3.66278
Kynurenate	0	0	0	2.34666	-0.013952	22.6267	-0.26547	0	4.91302	0	4.05871	-0.743767	81.2536	-0.0425788	0	0	49.8494	5.44629	0.432587	0.487222	0.431885	0.398931	0.0338294	-0.0520785	2.254	0	0.0322102	0	92.9992	0.136206	0	0	0	1.01341	2.67882
Kynurenine	0	0	-0.0309842	5.6182	0	0	-0.0994443	0	2.35099	-0.0227334	1.62703	-0.552648	0	0.15959	0.715887	0	21.8461	0.0505262	0.0386097	-0.0126993	0	0.115282	0	-0.890928	1.66106	0	-0.203892	0	15.7004	3.07189	0	0	-0.0254024	1.01284	2.9149
LPC 18:1	2.35179	0.231951	0.648086	2.87893	-0.139907	0	0.741839	0	-0.0318048	0.292832	-0.131058	1.26595	0	-0.0814125	-0.157496	0.00376567	0	-0.0892061	2.17568	1.99616	0	0	0	-0.0279164	-0.180282	1.06608	0.718687	-0.0316466	0	3.19451	1.43025	0	-0.0273223	0.111178	-0.126139
LPC 18:2	-0.283014	0	-0.0622364	1.02556	2.42307	-0.112415	-0.314039	0	0	-0.108217	-0.0574916	-0.5716	0	-0.734424	-1.91412	0	0	0.20279	-1.56903	-0.368997	-0.0195987	0	0.052509	0	0.0497836	0	0	0.0333892	0	0.0574774	-0.343397	-0.0643738	-2.43474	-1.37565	-1.74546
LPC O-16:1	0.0816184	-0.113313	2.13254	-0.120478	0.711604	0	0.543376	0.0908581	0.0648862	-0.0848098	-0.339227	0.0292349	0	0.272351	0	0.00754541	0	-0.0194086	-0.421829	0.291478	0.0513701	0	0.0958795	0	0	0.338392	0	-0.0485248	0	0	-0.418583	0.54969	-0.136379	0	0
LPE O-18:1	0.0755353	-0.432429	2.60485	-0.130639	0	0	0.0930454	0	0.526224	-0.338461	-0.0686216	-0.020574	0	0.232082	-0.0470736	0	0	-0.0233214	-0.082833	0.346964	0	0.0275651	0.0702086	0	-0.332403	0.177708	-0.0459707	-0.285302	0	0	-0.130744	0	-0.418366	-0.0587094	-0.300408
LPE O-18:2	0.0208074	-0.371733	2.08343	-0.0186385	4.45943	0	0.19585	0	0.0275876	-0.274005	0.0899885	0	0	1.32346	0	0.0251599	0	-0.122301	-0.104513	0.395446	0.13858	0.0175515	0.248805	-0.284827	0	0	-0.0892655	-0.216315	0	0	-0.165934	0	-0.355537	-0.193943	-0.261085
Lauroylcarnitine	1.18015	1.16102	-0.0275502	0.994265	0.765729	0	-0.122043	0	0.0962327	0	0.0825415	-0.0927317	14.8818	0.378054	0	0.00983035	0.603405	0.426733	0.0540844	-0.0202258	0	0.091178	0.0074103	0	0.0441484	5068.1	2.72207	-0.0218399	1.65367	0	-0.10255	0.792041	0	0.543229	0.186799
Linoleic acid	0.8096	0.461569	0.0996223	0.119862	-0.044821	0	0.253003	0	0.0310773	-0.0264249	-0.100217	1.0809	0.0775084	-0.102339	-0.185052	0.00347147	0	0.422275	0.322605	-0.135069	-0.00275254	0.00128001	0.0234541	14.4582	-0.0495784	0.290733	0.0167268	3.72498	0	-0.0565274	0.0296175	0	0.0167026	-0.0611696	-0.25703
Methylmalonylcarnitine	0.361741	-0.0270381	0	0.368508	2.66872	0	-0.420828	0	13.298	0.880574	-1.55479	-1.46774	0.806123	1.36909	-0.0211658	0.593597	2.81828	-0.236748	0.475241	2.7479	0.995812	0.393119	35.86	-0.176381	-0.330702	0	9.47944	0	1.23735	0.213793	-1.00503	-0.298244	3.03431	1.60923	-0.253909
Murideoxycholic acid	0.339168	0	15.0845	0	0	0	0.614168	0	3.92081	0	-0.0165018	0.0674059	0	-0.0574917	-0.0155947	0.132495	0	0.0261964	-0.0165978	0.21491	0.471581	0.0586429	0.0582269	0	0	0.171681	0	0	0	0	0.019788	0	0	2.13075	0
Myristic acid	2.83194	-0.189662	0.301652	3.43362	-0.0613025	0	0.223495	0.992923	0.0274546	-0.149754	-0.178578	-0.122447	0	-0.0470806	-0.323102	0.000160944	0	1.71635	-0.267276	0.191651	0.00509208	0	0.0675319	0.385443	-0.119096	3.28223	3.77391	-0.134065	0	-0.0731226	-0.280625	1.61065	-0.147786	0.00276869	-0.132389
Myristoylcarnitine	3.80985	-0.100229	-0.15394	0.420073	0.324508	-0.0532545	-0.246113	0.202765	0.0421907	-0.201282	-0.0815892	-0.237962	24.7715	0.405386	-0.180591	-0.00576085	0.232786	0.923821	-0.243759	0.323987	0	0.187467	0.0109953	-0.00524334	0.0118053	11401.1	8.36528	-0.240942	14.1964	-0.00120453	-0.429968	0.953052	-0.157823	0.303261	0.100638
N-Lauryldiethanolamine	0	0	0.300674	-0.0435646	-0.0420929	0	0.365417	0	0.209695	-0.0325972	-0.02204	-0.0195734	0	0.148327	-0.182102	0.0680631	0.0512969	-0.017223	0.620665	-0.563264	0.0107964	0.0675937	0.00525693	119.324	-0.236271	0.0474533	8.73822	0.612925	0.07016	4.98508	0.0228975	0.0375305	0	0.0251557	0
N1-Methyl-4-pyridone-3-carboxamide	0.175543	-0.0291292	-0.242273	0.0388349	-0.0267138	11.8625	-0.399195	0	0.16269	-0.123958	0.799492	-0.597375	8.66263	-0.00307329	-0.0470338	0	33.5221	-0.0799728	-0.0221339	3.15726	0.00286617	0.0049818	1.07679	5.4648	0.0203098	0	-0.0960445	-0.0760502	0.743986	-0.181157	0.124186	0	-0.170414	0.54382	0.0904135
Norvaline	-0.0240813	0	-0.10748	0.118442	-0.129295	0	-0.00519612	0	-0.196236	0.447559	0	-1.09573	0	0.0292586	-0.029579	0	0	-0.3176	-0.357726	0.106213	0.0754736	0.0188869	0	0	0.067599	0	0.183079	0	0	-0.0267485	0.0799413	0	0	0	-2.17117
Nα-Acetyl-L-glutamine	0.725416	4.11342	0	18.6147	-0.1116	361.35	0.215308	0	0.292006	0	0.0898283	0.427003	0	0.230966	1.41109	0.00496151	8.37542	167.87	1.58953	0.915649	0	0.00237264	0	-0.0226874	0.0373936	0	-0.0288583	-0.0245994	0	3.53975	0.0351839	0	-0.112065	0.0667505	-0.0743079
Oleic Acid	1.27627	-0.032907	0.045967	0.132999	-0.111992	-0.116136	0.138458	0	-0.0255065	-0.260695	-0.226519	0.0341103	0	-0.129974	-0.674807	0.000238712	0	0.365055	-0.0204906	-0.324244	0.00299644	0.0040471	0.0408694	1.28205	-0.213333	0	-0.187491	2.56818	0	-0.223449	0.0661644	0	-0.112557	-0.323655	-0.504101
Oleoylcarnitine	7.63215	-0.369383	-0.624823	-0.0747714	1.50611	-0.221668	-0.483565	0	0.587928	-0.636566	-0.119764	-0.215879	0	0.235864	-1.72472	0	0	3.26253	-1.63958	0.0229488	0	0.00607926	0.026897	0	-0.109849	3875.49	0.126114	0	3.33541	0	0.657604	0.0514681	-1.30412	-0.322746	-0.597234
Omega-Muricholic acid	0	0.0361415	6.66388	0	1.45466	8.60828	0.328822	0.723256	0	4.92987	0.610218	0	35.1172	-0.0719847	0	0.214304	4.45694	0.508175	0.0401831	0	0	1.95112	0	0	0	0.516607	4.49792	1.24458	80.4083	0	0.193822	0	0	4.54424	0
Palmitic Acid	0.808509	-0.0545464	0.172473	-0.0233956	-0.267526	0	0.179703	0	0	-0.0426486	-0.287801	0.112184	0	-0.231591	-0.363527	0	0	0.0871856	-0.0823816	-0.176768	0	0	0.00256187	4.60794	-0.229462	0	-0.0351136	0.697038	0	-0.134282	-0.152799	0.22714	-0.0853842	-0.193681	-0.231633
Palmitoleic Acid	2.11811	0.380339	0.0516853	0.0710161	-0.0623407	0.0699542	1.29929	0	0.119026	0	-0.0188822	0.0757029	8.359	0.117722	0.0542459	0.00445142	0	1.11177	0.0393486	0.06281	0	0.0167555	0.0137011	0	0	0.147791	0	2.05851	0	0.0532922	0.0642853	6.64965	0.0688812	0.0213796	0
Palmitoylcarnitine	3.15207	-0.216412	-0.513395	-0.0995268	-0.20036	-0.19034	-0.488542	0	0.102104	-0.679847	-0.646714	-0.159191	18.4262	0.0315005	-1.53202	0.00134324	0	0.279961	-1.68408	0.413999	0	0.0281146	0	1.5681	0	5120.28	2.35086	0	9.01892	0	-0.0931432	4.73727	-1.55032	0.144987	0
Pantothenate	0	0	-0.0680655	4.15682	1.008	5.13432	-0.442403	2.47773	-0.440618	-0.0244466	5.21209	-0.65025	0.154545	0.712717	0.12395	0	72.1383	0.861386	0.0181466	-0.0804159	0.0637043	0.00422238	0.503346	3.78273	8.46949	0	-0.132129	2.93979	81.3326	-0.0170959	-0.0392237	0.224407	-0.145206	3.48442	0.716626
Paraxanthine	0	1.07545	0	0	0	0	0.55296	0	0.149156	0.414486	0	-0.0202066	0	0.803265	0	0.0502871	0	0.509138	0.264422	0.0571448	0	0.0623806	0	0	0	3.13354	0	0	0	16.4624	-0.0195217	0	0	0.0381431	0.769956
Pregnanediol-3-glucuronide	0	26.977	0	-0.0274045	-0.0691752	28.5996	0.535904	0	1.5719	0.507744	-0.0692223	1.21191	6.55198	0.0876787	-0.019396	0	0	0	0.149288	0.669446	0.0541745	0.220307	0.0197122	0	0	0	0	0	0	0	0.0356366	0	0.0174942	-0.0212177	0
Pyrocatechol	0.0609699	0	0.362298	-0.237621	-0.558711	0	-0.0429829	0	0.0295139	0.108679	-0.568471	-0.210505	0	-0.0699634	0.115212	0.130457	0	0.0281234	0.0628549	0.380801	0	0	0.0259014	-0.312935	-0.417649	0	-0.218399	-0.0236263	0	6.41971	0.0461576	-0.0537063	-0.22928	-0.0535752	-0.364197
Pyroglutamate	0.383998	2.82103	-0.116528	-0.145289	0	163.61	0.129294	0	9.44954	1.33438	-0.475195	-0.0996123	0	-0.0625734	-0.0785843	-0.0031435	0.432521	0	0.0191742	0.131188	0	0.0374546	0.0374557	-1.1939	1.48469	0	20.0122	0.705896	0	1.07958	3.68059	0.346346	1.80275	3.24805	-0.196133
Riboflavin	-0.0272837	-0.076695	-0.28991	0	-0.353534	3.11161	1.10853	0	0.419913	0	-0.161679	-0.081545	0	1.91571	-0.0129575	0.0127683	43.4445	0.152668	0.413778	-0.0847616	0	0.358054	0.951419	-0.0729919	2.57944	-0.0532352	0	0.221547	2.5384	12.8175	0.0399484	0	0.477509	-0.0682542	0
Sebacate	0.288147	-0.113366	1.98135	0	0.427678	35.3994	0	2.06494	0	-0.0186505	0	2.25434	1.55065	1.44457	0	0	0	1.37721	-0.165574	3.18631	0	0.790493	0.0371823	0.0231995	0	2.68447	0.835077	0	0	1.91698	-0.1498	7.41565	-0.0698916	30.1747	0
Sphinganine	1.80035	-0.676694	-0.0367236	0.0548688	1.58891	0	0.239313	0	1.6944	-0.314092	0.537227	-0.188281	0	-0.167007	-1.05076	0.00266971	0	0.583922	-0.0319918	0.0893024	0	0	0.0235249	-0.0318591	0.406898	0	-0.0384779	0.0630553	0.380549	2.51978	0.1621	0	0	5.86216	-0.551308
Sphingosine 1-phosphate	0.163315	-1.43045	0.0234132	0	0.15709	-0.155537	-0.267494	0	2.2982	-0.0220348	2.33727	-0.479036	0	-0.399862	-0.447259	0.00920041	0	0.511416	0.296888	2.65024	0	0.0021215	0	-0.901029	0.167302	0	-0.0802905	0.490071	0	1.653	0.258791	-0.168929	0	0.117015	-0.108566
Stearoylcarnitine	1.17003	-1.01714	0.02944	-0.0237919	0.0463242	-0.182243	-0.459856	0	0.0663865	-0.777269	-0.483052	-0.599644	9.98997	-0.124929	-1.39383	0	0	0.456804	-0.988758	-0.0236981	0	0	0.0175169	1.93872	-0.221569	124.202	0.721079	-0.0204149	0	-0.0257913	-0.129081	0.580253	-0.998954	-0.0498156	-0.609929
Succinic_acid	3.76671	-0.0279654	0.105103	3.89282	-0.0178379	0.0460676	0.0283656	12.4431	11.0104	0	-0.0508882	-0.0184044	0	0.462019	0	0	0	0.632014	-0.0592591	0.723861	0	0.0260322	21.4756	0	0	1.6646	1.665	-0.026767	0	0.0624583	-0.124071	20.8861	-0.0301727	0.105791	8.91154
Tauro-α-Muricholic Acid	0	0	-0.112413	36.6966	34.536	64.7284	-0.0632427	655.277	0	0	15.9889	-0.180381	53.632	8.60698	0.054944	0.0375477	13.0377	0.501608	-0.0162183	0	0	1.12784	0.0209077	-0.0951851	38.7567	0	0.689844	2.89404	13.3155	0.0949852	0.00769052	1.99019	25.0767	96.068	0
Tauro-β-Muricholic Acid	0.150084	-0.0530361	-0.0283701	0.391138	0.187193	27.3092	-0.0706885	2.4111	-0.0536703	0.516773	0	0.169093	0.534745	-0.110692	3.93246	0.00217128	1.68328	0.244917	-0.0189135	0.0186636	0	0.11361	0	-0.0285608	0.56339	0	14.9154	0	53.482	-0.0281662	0.0458629	0	0.168474	2.4629	-0.0226648
Taurochenodeoxycholic acid	0.0626715	0	0.0557897	24.36	7.9654	40.9263	0.0135641	312.765	0	0.355607	8.09007	-0.0216686	0.297515	4.02582	0.0302447	0.0375708	24.4143	0.674889	0.0519442	0.181268	0	0.109136	0	0	2.68871	0.304433	0.180489	2.76576	1.65411	0.171896	0.0356486	19.9736	3.20141	30.7288	0.173657
Taurocholic acid	0.07026	0	0	17.1823	6.29218	68.5781	0	244.993	0	0.267532	4.31352	-0.0070372	9.13333	2.027	0.0718242	0	17.8228	0.555872	0	0.043866	0	0.3043	0	0	10.4122	0.135546	0.211342	3.21344	9.90583	0.0630916	0	3.82972	2.34322	18.195	1.0754
Taurodeoxycholic acid	0.858799	0	0	0	-0.112319	0	-0.0128009	0.191517	0	6.63843	-0.049715	0.129661	0	-0.0595958	1.43563	0.0216254	0	0.0313583	-0.0132907	0.365774	0	0.0682474	0.0459377	0	-0.056901	0	3.0707	-0.0137179	0	1.88536	0.0723444	0	0.24981	1.02625	-0.0851867
Tauroursodeoxycholic acid	0.879844	0	0.0951096	4.22783	0.0962877	18.2134	-0.0244015	135.566	0	0.864358	0.253904	0.0189467	0	0.55627	0	0.0497873	374.448	12.2941	0	0.0741354	0	0.0614266	0.00381053	-0.0327083	0.22138	0	0.090384	1.65611	0.221117	0.0539702	-0.0218391	0.252729	0.124659	7.03447	0
Theobromine	-0.0225969	2.43175	6.27724	0	0	0.0673391	1.96598	0	0.363944	1.26074	0	0.0886874	0	0.0944007	11.1413	1.33964	0	0.0436249	0	-0.0196562	0	0.424743	0.138198	0	-0.0109375	1.83012	0	0	0	2.52915	0.0377841	0	0	0.0321698	0.437818
Thyroxine	-0.0415601	0	-0.0225114	1.69177	0.735395	0	-0.385554	36.8084	0	0.0283542	0.134976	-0.0272966	0	0.547518	-0.0187883	0.0307345	0	5.41469	-0.0194303	-0.349977	0	0.0555174	0	0	0	0	0	0.192219	0	0.0296599	-0.817525	-0.0572611	0.411722	5.78028	1.07759
Tiglylcarnitine	2.54341	-0.166048	0	0.0800087	-0.0512023	0	-1.2268	20.5444	1.68535	-0.147907	0.0359844	0.0398399	36.2627	0.368754	0.0955055	0	4.60417	-0.0240637	-0.101781	1.04822	0	0.224896	9.02727	0	0.224314	0	0.216223	-0.161625	4.71002	0	-0.0131979	0	-0.710289	0.0487926	0
Traumatic acid	1.65514	-0.0688307	1.0915	0	0.371951	0.645876	0.854574	0.558057	0.10808	-0.0217915	-0.0370801	0.0663825	0.153415	0.297816	-0.0481841	0	0	6.83202	-0.210012	0.265468	0.0366551	1.27076	0.118797	-0.0254159	-0.0725402	25.5349	0.5172	0	0	0.0757737	-0.225625	38.4594	-0.077844	29.7901	1.68637
Tryptophan	-0.0387985	0	-0.152813	0	0.0474295	-0.87515	-0.573727	0	0	0.94414	0.0197329	-1.03112	-0.138694	0.312839	0.417611	0	0	-2.31629	0.198774	0.696249	0	0.0104788	0.00406403	-1.01184	0	0	-1.13738	2.23654	-0.103834	0	0.0162584	-0.356194	-2.9055	0	-1.51207
Uric acid	1.02037	-0.031613	0.145851	1.09169	-0.0747399	0.450954	0.16385	5.98671	0.0994851	-0.0689366	-0.189228	-0.109649	0	1.2704	-0.0466656	0	0	0.0917577	-0.215433	0.500375	0.0193292	0.083346	0.042346	0	-0.25905	0.0912245	6.36837	-0.097335	0	0	-0.521707	1.88959	-0.151406	0	4.72584
Ursodeoxycholate	0.0555148	3.55747	8.07301	-0.0350955	-0.106191	0	0.441038	0	0.112802	2.84256	-0.1024	0.617129	0	-0.0581611	-0.0425261	0.0844422	28.2307	0.605081	-0.0231276	-0.0200236	0	0.00725769	0.0164604	0	-0.145251	3.08524	0	0.209226	0	0	-0.0248542	0	-0.0324825	4.74542	-0.145155
alfa-Ketoglutaric_acid	8.00779	-1.81295	-0.238751	0.782277	0	0	-0.805281	0.471201	-1.09754	0	0	-0.626656	13.4553	0.00185222	0	0	0.154055	0.979335	-0.166334	0.0205764	0	0.117633	0.020258	0	7.536	0.313353	0	2.25416	12.4771	0	-1.45378	19.6424	0	0.621123	3.25739
alpha-Linolenic acid	1.95783	0.0922942	0.0244438	0.154145	0	0	0.0243063	0	0	0	-0.0608497	0.807718	0	-0.00502406	-0.474827	0.00187857	0	0.182635	-0.0186615	-0.215899	0	0	0.0147983	11.6457	0	0.845183	-0.0570727	1.60643	0	-0.0224055	-0.000514911	0	0	-0.0545635	-0.347522
o-Cresol	1.82605	0.669591	0.0594709	0	-0.0521805	0	0.0298382	0	0.221146	0.112891	0.19072	0.0966441	0	0.175926	1.1424	0.00225377	4.73525	0	0.283449	0.45448	0.00398954	0.0185645	0.00176336	0	0	0	0	-0.0183793	0	1.70394	-0.019373	0	-0.0238729	0.808814	0
p-Tolyl Sulfate	2.38156	-0.0244289	1.2224	-0.0208207	-0.0614866	0	0.39652	0	0.212452	0	0.0549161	0.209768	0	0.0149145	0.154915	0.00395566	0	-0.0193842	-0.0392212	2.11946	0.028727	0.117275	0.153012	-0.0264138	-0.0504277	0	0	-0.141471	0	0.935534	-0.133657	0	-0.02011	0.976041	0.109219
Adenosine 5'-monophosphate monohydrate	5.44922	-0.0266094	-0.0215722	2.64485	-0.0143452	0	0.139823	0	1.40773	0	0.83786	-0.106651	0	0	-0.0439574	0	0	0.22597	-0.167133	0	0	0.0113149	0.00955697	0	1.72456	0	2.43818	-0.0244239	0.082337	2.58031	-0.172185	0	0	0.128891	0
Adenosine diphosphate	0	-0.186193	0	3.16177	-0.016753	0	0.349134	0	3.60813	-0.0689057	-0.0490501	-0.263761	0.105756	-0.0168684	-0.166564	0	0	0.0661937	-0.441572	-0.0564306	0	0.00246245	0.00705567	1.8776	-0.0163181	0	1.03545	-0.245193	0	3.39164	-0.38985	0	-0.128788	1.57503	0
Arginine	-0.672123	4.53389	-0.583944	0	-0.0751226	0	-0.217757	0.396719	0	9.86477	-0.113386	0.0132172	1.36321	-0.0669665	76.906	0.00524561	0.184353	-0.262655	0	-0.0746638	0	0.0230568	0	0.0249074	0.0243793	0	-0.303815	-0.026559	0	-0.0443601	1.42638	0.140199	0	0	-0.372384
Aspartic acid	-5.19275	-5.45974	0.21811	0.0414442	0.463666	3.9929	1.49048	0	-0.559757	-5.18132	0.247002	-0.443906	0.291735	0.202544	2.03601	0.00492125	-1.11939	4.35476	-5.51066	-0.0163303	0	0.0211972	0.00241906	0	0.670264	0	0	-5.54583	2.69361	0.215908	-5.64226	0.0485194	-5.20296	0.211551	1.63849
Citric acid	-0.413131	-1.31846	-0.338165	0	-0.350029	0	-0.0638694	0	0.742312	-0.563605	-1.10108	-0.0193153	0	-0.152349	0.0185621	0.00472578	0	-0.0299733	-1.94156	-0.130445	0	0.0137763	0.376509	0	0.184079	0	-0.105672	-0.742936	0	0.193726	-2.27552	0.439805	-1.93679	-0.1757	-0.820987
Glutamic acid	-0.0571902	0	-0.685344	0.266561	0.265155	0	-0.304467	0	-0.051675	0.672614	-0.910974	-2.11911	9.76185	-0.0492928	-2.28225	0.00656257	10.2978	0.653233	-0.0567068	-1.13064	0	0.000743192	0.00166423	0.0635892	3.58443	-0.0417403	-0.0282202	0.253565	0.179002	-0.109338	1.05242	-0.0354306	0.695113	-0.0825584	-0.0514124
IMP	0.810295	-0.410024	0	0	-0.0316304	-0.0456422	4.3142	0	0.192141	-0.0512176	4.65335	-0.236592	42.8355	-0.100917	-0.016803	0.0149971	0	0.123006	-0.350449	0.123903	0	0	0	0.313115	0.061783	0	0.469398	-0.438364	0.895838	15.3633	-0.713014	0	-0.402252	12.4805	0.0548369
Inosine	0	39.3839	0	6.34253	0	0.465415	0.094305	0	0	1159.32	2.39255	0.660078	7.6951	0.611338	0	0.00462288	123.053	1.85347	16.536	0	0.0260133	0.00772816	0.0438757	0.0646733	26.9206	0	9.0759	53.0867	185.372	15.212	1141.18	2.71908	19.5028	0.0743349	-0.0179309
Isoleucine	0	2.94539	-0.114187	0	-0.0492309	0	-0.0366903	0	0	21.1173	-0.101683	-0.0779744	21.4218	0.113843	61.9737	0.00629124	0.190447	0	0.11864	-0.0267766	0.0445576	0.0191012	0	1.43924	0.265636	0	-0.0737539	0	6.64626	0.413555	1.53636	-0.110499	0.0908704	0	-1.10804
Leucine	0	-0.0246261	-0.0224818	0.040022	-0.0464989	-0.0937838	-0.019726	0	0.0323118	0.591035	-0.0230094	-0.0274404	0	1.72378	-0.0257999	0.0103766	0	-0.0554748	0.100283	0.352166	4.72124	0.100999	0	-0.0234186	0.0689698	0	-0.0307346	-0.0233538	0	0	-0.0778793	-0.0941092	0.320788	0.0297485	-1.195
Methionine	-0.152091	-0.0348173	-0.0872024	1.27068	0.212193	-0.0373849	-0.111693	35.7275	8.44901	1.23766	0	-0.268839	0	0.429571	0.0420176	0	1.89529	-0.0831268	0.17967	1.01116	0	0.0869059	0	0	0.0290202	1.1921	0	0	2.66384	0.273768	0	48.7452	-0.48072	0	-0.0565453
Phenylalanine	-0.105764	0	-0.104779	0	-0.0189707	0	0.589888	0	0	5.89241	-0.0192702	-0.0229201	0	0.302999	0	0.0427316	2.40103	-0.032891	1.6534	0.0218823	0.00714435	0.0979034	0.415739	1.99723	0.215713	0	-0.066567	0.0283547	2.5484	0.917277	0.17967	0.0585525	-0.149659	0	0
Proline	-0.0440024	-0.0672711	0	1.91386	-0.0385486	0.274073	-0.0449653	0	3.88803	10.2859	0.186932	-0.0668566	14.8825	1.11961	38.3496	0.0914596	8.65097	9.74423	0.225437	0.470787	0	0.112504	0.196341	0	7.0692	10.2647	-0.052311	-0.0324604	42.287	1.56474	-0.0216792	0	0.0808142	0.302974	0.0699711
Serine	0	3.72839	0.0850139	0	0	0	1.85078	0.0858173	0	0.335201	0.195888	0.161689	0	-0.139568	0.565154	0.234435	0	2.59219	0.105	0	0.179458	0.0139486	0.0177281	0	0.0873186	0	6.47021	4.11196	0	0.865069	1.5927	0	9.38335	0.159512	0
Threonine	-0.542579	-0.106902	-0.0324766	1.12848	1.28636	-0.300519	1.22931	8.89342	-0.0358601	-0.0344255	1.28871	-0.361493	0	0.571581	0.184275	0.0114372	0	0.0502884	-0.0148973	0.143183	0.0270501	0.102543	0.00988129	0.027128	1.48226	0.197495	0.44111	0.0596535	0	-0.266407	1.74473	1.88452	2.75674	9.25816	-0.343684
Tyrosine	-0.239343	-0.0283419	-0.108152	0.367755	0	-0.13776	0.0495766	0	0	2.36852	1.02995	-0.144074	0	0.589914	-0.0216957	0.0485942	0.511826	-0.238879	0.893394	0.747385	0.00584385	0.0573404	0.7875	-0.0230232	0.479394	0.601564	-0.0284202	0	6.0071	0.365429	-0.0156645	3.99821	-0.452129	0.0726909	-0.303328
Uridine	-0.0211446	0	-0.0372471	1.04214	-0.345754	-0.034057	-0.0337352	0	0.394168	1.76605	0.0199523	0.0208587	0	0.148857	0.147972	0.0384255	5.78961	1.14117	0.340073	-0.0928609	0	0.0219225	0.127911	0.202271	2.17917	0.234703	0	0.749878	0	0	0.227891	0	0	-0.223189	-0.288203
Valine	-0.214634	-0.256486	-0.401886	0.0216303	-0.185354	0	0.0932583	0	0.242712	1.46906	0	-0.198254	0	0.162287	-0.17404	0.062575	0	-0.139232	0.0168695	0.0174117	0.0264983	0.0413022	0.199537	2.77673	0	0	-0.107341	-0.089562	0.115653	0.0962391	-0.174812	-0.130934	-0.276861	0	-1.37725

## Sheet: Case study 2
Metabolite	Argininemia	Argininoravsyreuri	Cerebral creatine deficiency syndrome 2	Citrullinemia	Cobolamin C def.	Glutaric acidemia 1	Maple syrup urine disease	Methylmalonic aciduria	Ornithine transcarbamylase deficiency	Phenylketonuria	Propionic acidemia
1-arachidonoyl-gpc (20:4)	0	0	0	0	0	0	0	0	0	0	0
1-arachidonoyl-gpe (20:4)	0.000679226	0.00146225	0.000555377	0	0	0	0	0	0	0	0
1-arachidonoyl-gpi (20:4)	0	0	0	0	0	0	0	0	0	0	0
1-arachidonoylglyercophosphate	0	0	0	0	0	0	0	0	0	0	0
1-arachidonylglycerol	0	0.00388251	0	0	0.000242705	0	0	0	0.000349224	0	0
1-arachidoyl-gpc (20:0)	0	0	0	0	0	0	0	0	0.00828036	0	0
1-docosahexaenoyl-gpc (22:6)	0	0	0	0	0	0.00391924	0	0	0	0	0
1-docosahexaenoylglycerophosphoethanolamine	0	-0.0132513	0.000572522	0	0	0	0	0	0.00360491	0	0
1-docosapentaenoyl-gpc (22:5n3)	0	0	0	0	0	0	0.00730444	0	0	0	0
1-eicosadienoyl-gpc (20:2)	0	0	0	0	0	0	0	0	0.0159607	0	0
1-eicosapentaenoylglycerophosphocholine (20:5n3)	0	0	0	0	0	0	0.00718431	0	0.00519939	0	0
1-eicosatrienoyl-gpc (20:3)	0	0	0	0	0	0	0.00736608	0	0	0	0
1-eicosatrienoylglycerophosphoethanolamine	0.000970976	-0.00422104	0.000102431	0	0.000787773	-0.0078173	0.000366323	0	0.000989275	0	0
1-eicosenoylglycerophosphocholine (20:1n9)	0	0	0	0	0	0	0	0	0	0	0
1-eicosenoylglycerophosphoethanolamine (20:1n9)	0	0	0	0	0	0	0.00351755	0	0	0	0
1-heptadecanoyl-gpc (17:0)	0	0	0	0	0	0	0	0.0301105	0	0	0.0355676
1-linolenoylglycerol	0	0.00738604	0.00131437	0	0.00311284	0.00996252	0	0	0	0	0.0124275
1-linolenoylglycerophosphocholine (18:3n3)	0	0	0	0	0	0.0717631	0.0434809	0	0.0182637	0	0
1-linolenoylglycerophosphoethanolamine (18:3n3)	0	0	0	0.00258625	0	0.19039	0.00349254	0	0.020688	0	0.00206063
LPC 18:2	0	0	0	0	0	0	0	0	0	0	0
1-linoleoyl-gpe (18:2)	0	0	0	0	0	0.00125587	0	0	0	0	0.00268935
1-linoleoyl-gpi (18:2)	0	0.0240265	0.000983551	0	0	0.0540324	0.00500755	0	0.00218954	0	0
1-linoleoylglycerol (18:2)	0	0	0	0	0	0	0	0	0	0	0
1-margaroylglycerophosphoethanolamine	0	0.016448	0	0	0.00396251	0	0	0.235959	0.000507944	0	0.0123171
1-methyladenosine	0	-0.0237568	2.30949e-05	0	0.000338692	0	0	0	0	0.012272	0
1-methylguanosine	0	-0.122606	0	0	0.000122013	0	0	0	0	0	5.00481e-05
1-methylimidazoleacetate	0	0	0	0	0	0	0	0	0	0	0
1-methylnicotinamide	0	0	0	0	0	0	0	0	0	0	0
1-methylurate	0.00827421	0.0262071	0.00198596	0	0	0.0368551	0.0960015	0	0.020344	0.00297068	0
1-methylxanthine	0	0	0	0	0	0.0749778	0.0554173	0	0.0148203	0	0
1-myristoyl-gpc (14:0)	0	0	0.00392571	0.00390861	0	0.0448966	0.0761237	0	0.0133713	0	0
1-myristoylglycerol (14:0)	0	0	0	0	0	0.0654124	0.00297126	0	0	0	0
1-nonadecanoylglycerophosphocholine(19:0)	0	0	0	0	0	0	0	0	0	0	0
LPC 18:1	0	0	0	0	0	0	0	0	0	0	0
1-oleoyl-gpe (18:1)	0	0	0	0	0	0.0153099	0	0.00407246	0.00225472	0	0
1-oleoyl-gpi (18:1)	0	0.0059606	0	0	0	0.140704	0.00242697	0	0.00686546	0	0
1-oleoylglycerol (18:1)	0	0	0	0	0	0.00373463	0	0	0	0	0.00328206
1-oleoylglycerophosphoglycerol	0	0.0201455	0.0018327	0	0	0.0307262	0	0	0.00258967	0	0
1-oleoylplasmenylethanolamine	0	0	0	0	0	0	0	0	0	0	0
1-palmitoleoyl-gpc (16:1)	0	0	0	0	0	0	0	0	0	0	0
1-palmitoleoylglycerophosphoethanolamine	0	-0.000142116	0.000465257	0	0	0	0.0115338	0	0.000425887	0	0
1-palmitoyl-gpc (16:0)	0	0	0	0	0	0	0	0	0	0	0
1-palmitoyl-gpe (16:0)	0.00279142	-0.0154344	0.000829768	0	0	0.00046618	0	0	0.000865417	0	0.00251966
1-palmitoyl-gpi (16:0)	0	0	0	0	0	0.00420078	0	0	0.00269823	0	0
1-palmitoylglycerol (16:0)	0	-0.0146127	0	0	0	0	0	0	0	0	0
1-palmitoylglycerophosphate	0	0	0	0	0	0	0	0	0	0	0
1-palmitoylglycerophosphoglycerol	0	0.0647777	0	0	0	0	0	0	0	0	0
1-palmitoylplasmenylethanolamine	0	0.00291132	0	0	0	0	0	0	0.000516648	0.00499911	0.00314419
1-pentadecanoylglycerol (1-monopentadecanoin)	0	-0.189239	0	0	0.00172503	0.0270553	0	0.030378	0	0	0.0311477
1-pentadecanoylglycerophosphocholine (15:0)	0	0	8.28881e-05	0	0	0	0	0.0596595	0	0	0.589348
1-stearoyl-gpc (18:0)	0	0	0	0	0	0	0	0	0	0	0
1-stearoyl-gpe (18:0)	0	0	0	0	0	0	0	0	0.00017008	0	0
1-stearoyl-gpi (18:0)	0.2702	0.00880886	0.00497482	0	0	0.0629546	0	0	0.00343564	0.000529419	0
1-stearoylglycerol (18:0)	0	-0.00367653	0.00209707	0	0	0	0.00997587	0	0.000324182	0.000582441	0
1-stearoylglycerophosphoglycerol	0	0.00374331	0.00172586	0	0.00766874	0	0.00327917	0	0.00121635	0.00282636	0.00175176
1,2-dipalmitoylglycerol	0	0	0	0.00236983	0	0	0	0	0.00418567	0.00183997	0
1,2-propanediol	0.00771662	-0.0218818	0.0751348	0	0.0100575	0.00146011	0	0	0	0	0.00721653
1,5-anhydroglucitol (1,5-ag)	0	0.0312197	0	0	0.00105897	0	0.00207658	0	0	0	0.00602916
1,6-anhydroglucose	0	0	0.00132743	0	0	0	0.00303168	0	0	0	0.00591761
2-aminoadipate	0	-0.00588506	0	0.00383716	0	0	0	0	0.0001555	0	0
2-aminobutyrate	0	-0.11641	0	0	0	0	0	0	0	0	0
2-aminoheptanoate	0	0	0.077563	0	0	0.109725	0.0970195	0	0.00435108	0	0
2-aminooctanoate	0	0.067827	0.00113709	0	0	0.00341246	0	0	0.0110317	0	0
2-arachidonoyl glycerol	0	0.0377663	0.0348831	0	0.000254223	0	0	0	0	0	0
2-arachidonoyl-gpc (20:4)	0	0	0	0	0	0	0	0	0	0	0
2-arachidonoyl-gpe (20:4)	0	0	0	0	0	0	0.0081938	0	0	0	0
2-docosahexaenoylglycerophosphoethanolamine	0	0	0	0	0	0.00433397	0	0	0.00270342	0	0.00768174
2-eicosatrienoyl-gpc (20:3)	0	0	0	0	0	0	0	0	0	0	0
2-ethylhexanoic acid	0	0	0.0134552	0	0	0	0	0	0	0	0
2-hydroxybutyrate (ahb)	-0.0180377	-0.2471	0.000173072	0	0	0	0.000281057	0	0	0	0
2-hydroxydecanoate	0	0	0.00134067	0	0.00578952	0	0	0	0	0	0
2-hydroxyglutarate	0.244973	3.37108	0.127783	0	0.00568694	0.000423614	0.00164754	0	0	0	0
2-hydroxyisobutyrate	0	4.1219	0	0	0	0	0	0	0	0	0
2-hydroxyoctanoate	0	0	0	0	0.00405301	0.0649214	0	0	0.00245982	0	0
2-hydroxypalmitate	0.252542	-0.00504743	0	0	0	0.00632834	0	0.000319403	0	0	0
2-hydroxystearate	0.0314242	0.000664951	0.00557772	0	0	0.005907	0.00212997	0	0	0	0
2-linoleoyl-gpc (18:2)	0	0	0	0	0	0	0	0	0.00715644	0	0
2-linoleoyl-gpe (18:2)	0	0	0	0	0	0.00173336	0.00350941	0	0	0	0.0032807
2-linoleoylglycerol (2-monolinolein)	0	0	0	0	0	0	0	0	0	0	0
2-methylbutyroylcarnitine (c5)	0	0	0	0	0.337024	0.00385329	-0.0390282	1.40708	0	0	0.00316104
2-methylmalonyl carnitine	0	0.175378	0	0	9.54558	0.00297082	0	15.9514	0.00582561	0	-0.117256
2-myristoyl-gpc (14:0)	0	0	0	0.00446623	0	0.0644647	0.0666203	0	0.0169201	0	0
2-oleoyl-gpc (18:1)	0	0	0	0	0	0	0	0	0	0	0
2-oleoyl-gpe (18:1)	0	-0.00647238	0	0	0	0	0	0.00199679	0	0	0
2-palmitoleoyl-gpc (16:1)	0	0	0	0.00410933	0	0.00325024	0	0	0	0	0
2-palmitoyl-gpc (16:0)	0	0	0	0	0	0	0	0	0	0	0
2-palmitoyl-gpe (16:0)	0	-0.0142893	0	0	0.00190826	0	0	0	0	0	0
2-piperidinone	0	0	0	0	0	0	0	0	0	0	0
2-stearoyl-gpc (18:0)	0	0	0	0	0	0	0	0	0	0	0
2-stearoylglycerophosphoinositol	0.0356158	0.0114796	0.00375023	0	0	0.0170299	0	0	0	0	0
3-(4-hydroxyphenyl)lactate (hpla)	0	0.0128258	0	0	0	0	0.227997	0	0.00212527	0	0
3-carboxy-4-methyl-5-propyl-2-furanpropanoate (cmpf)	0	0	0	0	0	0.0426386	0	0	0.0168789	0	0
3-dehydrocarnitine	0.0427275	-0.0354035	0.00323953	0	0	0.00297176	0	0	0.000702098	0	0
3-hydroxy-2-ethylpropionate	0	-0.00686047	0	0	0	0	0	0	0	0	0
3-hydroxybutyrate (bhba)	0	-0.0895873	0.00200789	0	0	0.00136898	0	0	0.00360431	0.000829413	0.00058801
3-hydroxydecanoate	0	0	0	0	0	0	0	0	0	0	0
3-hydroxyisobutyrate	0	-0.107189	0	0.00985442	0.00166719	0.00413864	-0.0694813	0	0	0.00232279	0
3-hydroxyoctanoate	0	0	0	0	0	0	0	0	0	0	0
3-hydroxypropanoate	0	0.48989	0	0	0.0206935	0	0	2.47522	0	0	8.16878
Indoxyl sulfate	0	0.00741199	0.000261242	0	0.00147075	0.00260902	0	0	0.000416708	0	0
3-methoxytyrosine	0	-0.00353709	8.28815e-05	0	0	0	0	0	0.00732046	0	0
3-methyl-2-oxobutyrate	0	-0.19893	0.000918756	0	0.000534584	0	0.192731	0	0	0	-0.179791
3-Methyl-2-Oxovalerate	-0.0366478	-0.126198	0	0	0	0	0.38645	0	0	0	0
3-methylglutaroylcarnitine (c6)	0	0	0.0122108	0	0.000873805	0.00396728	0	0	0	0	0
3-ureidopropionate	0.111265	-0.0133068	0	1.68789	0	0	0	0	0.0383002	0.000633023	3.90188e-06
4-acetamidobutanoate	0	-0.0139156	0	0	0.000385516	0	0	0	0.00179468	0.0046336	0
4-androsten-3beta,17beta-diol disulfate 1	0	0.079323	0	0	0	0	0.0116162	0	0	0	0
4-androsten-3beta,17beta-diol disulfate 2	0	0.0131055	0	0.00265237	0	0	0.00197272	0	0	0	0
4-ethylphenyl sulfate	0	0	0.00690859	0	0	0	0	0	0	0	0
4-guanidinobutanoate	4.76763	0	0.0308326	0.00288311	0.0190404	0.00389106	0.00823022	0	0.031886	0	0.00302067
4-hydroxyhippurate	0.0108449	0.0445758	0.00530571	0	0.0226457	0.120325	0	0	0.00185673	0	0.0038274
4-hydroxyphenylacetate	0	-0.0157912	0	0.00884448	0.000925988	0.00135834	0.000531928	0	0.000929891	0.000588621	0.000462634
Ketoleucine	-0.0690859	-0.0693872	0	0	0.000270264	0	2.30316	0	0	0	0
4-methylcatechol sulfate	0	0	0.000173714	0	0	0	0	0	0	0	0
4-vinylphenol sulfate	0	0.0360516	0.00106181	0	0.00184435	0	0	0	0.00488263	0	0
5-dodecenoate (12:1n7)	0	0	0.00100972	0	0	0.00447176	0	0	0	0	0
5-hydroxyindoleacetate	0	-0.00823191	0.0296151	0	0	0	0.0126611	0.0575834	0	0	0
5-methylthioadenosine (mta)	0	-0.00320604	0	0.0205402	0.00278453	0	0	0	0.00191398	0	0
5-methyluridine (ribothymidine)	0	0.00363062	0	0	0	0	0	0	0	0	0
Pyroglutamate	0	0	0	0	0	0	0	0	0	0	0
5,6-dihydrothymine	0	-0.0103494	0	0	0	0	0	0	0.00277225	0	0
5alpha-pregnan-3beta,20alpha-diol disulfate	0	0.00999022	0	0	0	0	0	0	0	0.0114619	0
5alpha-pregnan-3beta,20alpha-diol monsulfate 2	0	0	0	0	0	0	0	0	0	0.00263101	0
6-oxopiperidine-2-carboxylic acid	0	0	0	0	0	0	0	0.0272819	0	0	0
7-hoca	0	0.254372	0	0.0028744	0	0	0	0.00825	0.0124545	0.0227064	0.00253619
7-methylguanine	0	-0.108855	0	0	2.12342e-05	0	0.000127958	0	0.000945073	0.0258733	0.000280437
9-methyluric acid	0	0.00973532	0	0	0.00744598	0	0.00935301	0	0.00380661	0	0
Heptadec-10-Enoic Acid	0	0	0	0	0	0	0	0	0	0	0
10-nonadecenoate (19:1n9)	0	0	0	0	0	0	0	0	0	0	0
10-undecenoate (11:1n1)	0	0	0	0	0	0	0	0	0	0	0
12-hete	0	-0.0297124	0.0633018	0	0	0	0	0	0	0	0
13-hode + 9-hode	0	0	0.147719	0	0	0	0	0	0.00983907	0	0
17-methylstearate	0	-0.00984539	0.000284686	0	0	0	0	0	0.000269981	0	0.0201619
21-hydroxypregnenolone disulfate	0	0.0188636	0	0	0	0	0	0	0	0	0.000447589
acetoacetate	0	-0.178083	-0.00432826	0	0	0.00301408	0.000980573	0	0.000572726	0	0.00850269
acetylcarnitine (c2)	0	-0.182895	0.000449355	0	0	0.0181884	0	0	0.00109055	0.000773437	0
acetylphosphate	0	0	0	0.00285403	0	0	0	0	0	0	0
acisoga	0	0	0.00213736	0	0.0437571	0	0	0	0	0	0
adenine	0	0	0	0	0.0133392	0	0	0	0.000429735	0	0
adipate	0	0	0	0	0.00147078	0	0.00905514	0	0	0.00517049	0
adrenate (22:4n6)	0	0	0	0	0.0118631	0.00631656	0	0	0	0	0
alanine	0.000477123	-0.000489463	0.000456911	0	0.00317412	0	0.00437587	0	0.0196342	0	0.000236116
allantoin	0	0	0.00144614	0	0.000613669	0	0	0	0	0	0
allo-isoleucine	0	-0.00468239	0.000279241	0	0	0	7.94974	0	0.00307811	0.000586877	-0.10923
alpha-hydroxyisovalerate	0	-0.0214198	0	0	0.000597036	0	0.969496	0	0.000726073	0	0
alpha-ketobutyrate	0	-0.192765	0.000187538	0	0	0	0	0	0.000878731	0	0
alfa-Ketoglutaric_acid	0	3.53875	0	0	0	0	0	0	0	0	0
alpha-tocopherol	0	0	0	0.0165853	0	0.00923734	0	0	0	0	0
andro steroid monosulfate 1	0	0	0	0	0	0	0	0	0	0	0
andro steroid monosulfate 2	0	0	0	0	0	0	0	0	0	0	0
androsterone sulfate	0	0.019377	0	0	0	0	0.00259152	0	0	0	0
arabinose	0	-0.0106252	0	0	0.0016696	0	0	0	0	0	0
arabitol	0	1.64587	0.0196475	0	0.0504646	0	0	0	0	0	0.00315795
arabonate	0	0.795851	0	0	0	0	0	0	0	0	0
arachidate (20:0)	0.11304	0	0	0	0	0	0	0.00783231	0	0	0
Arachidonic acid	0	0.0127391	0	0	0	0	0	0	0	0	0
Arginine	3.15041	-0.225837	0.000664278	0.00286808	0	0	0	0	0.00172804	0	0
argininosuccinate	0	0	0	0	0	0	0	0	0	0	0
arginylproline	0	0	0.00018013	0	0	0.0132766	0	0	0.00111469	0	0
asparagine	0	-3.83033	0	0	0.00318384	0	0	0	0.00237176	0	0
asparagylleucine	0	-0.0284295	0	0	0.00238291	0.0254167	0	0	0.00255373	0	0
Aspartic acid	0	0	0	0	0	0	0	0	0	0	0
aspartylleucine	0	-0.0142174	0	0	0.120603	0.0351327	0	0	0.0287078	0.00242743	0.00312375
aspartylphenylalanine	0.00938421	0	0	0	0	0	0	0	0	0	0
azelate (nonanedioate; c9)	0	-0.0310543	0.232435	0	0	0	0	0	0	0	0
benzoate	2.41765	-5.77022	0	0	0	0	0	0	0.0538303	0	0
beta-alanine	0	-0.00479563	0	0	0.103215	0	0	0	0	0	0
beta-hydroxyisovalerate	0	-0.206479	0	0	0.00488751	0	0	0.102918	0.00189143	0	1.00259
betaine	-0.264564	0	0	0	0.38317	0	0	0	0	0	0
bilirubin	0	0.00978486	0.000396535	0	0.0073047	0.0167666	0	0	0.00242797	0.146482	0
bilirubin (e,e)	0	0	0.000175575	0	0	0	0.00254869	0	0	0	0
bilirubin (e,z or z,e)	0	0	0	0	0	0.00333753	0	0	0	0	0
Biliverdin	0	0.00208044	0.00153533	0	0	0.00180873	0	0	0.00444254	0	0
butyrylcarnitine (c4)	0.0101861	-0.0637309	0.0316588	0	0	0.0235003	0	0.0523743	0.00300276	0	0.00785728
c-glycosyltryptophan	0	-0.00678897	0	0	0.00732827	0	0	0	0.000506764	0.0557118	0
Caffeine	0	0	0	0	0	0	0	0	0	0	0
caprate (10:0)	0	-0.0316574	0	0	0	0	0	0	0	0	0.00628543
caproate (6:0)	0.12447	-0.0218603	0	0	0	0	0	0	0	0.00298543	0.0210129
caprylate (8:0)	0	-0.0246462	0	0	0	0	0	0	0	0	0
carnitine	0.00208754	0.0356183	0.000588082	0	-0.046764	0	0.000635462	-0.0332984	0	0	-0.0151692
catechol sulfate	0	0.0272446	0.00126463	0	0	0	0	0	0.001246	0	0.00220401
Cholate	0	0.0131538	0.000366597	0	0	0	0	0	0.0180373	0	0
cholesterol	0	0	0	0	0	0	0	0	0	0	0
choline	0	0	0	0	0	0	0	0	0	0	0
cis-4-decenoyl carnitine	0.0784846	0	0.00646559	0	0	0.0535241	0	0	0	0	0
cis-aconitate	0	-0.0181826	0	0	0	0	0	0	0	0	0
Citric acid	0	4.91663	0	0	0	0	0.000176454	0	0.00103523	0	0
citrulline	0	3.48133	0	12.7375	0	0	0	0	0.0538264	0	0
corticosterone	0	0	0	0	0	0	0.0022595	0	0.0116877	0	0.00367651
Cortisol	0	0.000479935	0.000933355	0	0	0	0	0	0	0	0.00309612
Cortisone	0	-0.00211139	0.00160081	0	0	7.72085e-05	0	0	0.000161776	0	0.00218631
creatine	0	-0.532572	0.214772	0	0	0	0	0	0	0	0
creatinine	0.269369	0.0539292	0	0	0.0359328	0	0	0	0	0	0
cyclo(glu-glu)	0	-0.0277156	0	0	0	0	0	0	0	0	0
cyclo(l-phe-l-pro)	0	0	0	0	0	0	0	0	0.00348872	0	0
cyclo(leu-pro)	0	0	0.0179115	0	0	0	0	0	0.00283103	0	0
cysteine	0	2.93948	0.0352938	0.366682	0.289122	0.272087	0.0872339	0.00194978	0.0152186	0.0694672	0.364978
cysteine-glutathione disulfide	0	0.0194186	0.0264104	0	0.0110127	0.0373165	0	0.0223574	0.00257169	0.00688719	0
cytidine	0	0	0	0.00298541	0	0	0	0	0.00254334	0	0
Decanoylcarnitine	0.0998125	0	0.000979413	0	0	0	0	0	0	0	0
dehydroisoandrosterone sulfate (dhea-s)	0.00639598	0.136178	0	0	0	0	0.0021361	0	0.00294517	0	0
deoxycarnitine	0	0	0	0.378308	0.168186	1.35017	0.0145122	0.216192	0.0152936	0	1.16193
dihomolinoleate (20:2n6)	0	0	0	0	0	0.00823661	0	0	0	0	0
dihomolinolenate (20:3n3 or 3n6)	0	0.0157646	0.00270452	0	0	0.0326829	0	0	0	0	0.0129678
dihydroorotate	0	0	0	0	0	0	0	0	0.0125299	0	0
dimethyl sulfone	0	0	0.00364971	0	0	0.0395469	0	0	0.0209658	0	0
dimethylarginine (adma + sdma)	0	-0.00981355	0	0	0	0	0	0	0	0	0
dimethylglycine	0	0	0	0	0.22863	0	0	0.00801274	0	0	0
docosadienoate (22:2n6)	0	-0.0148501	0	0	0	0	0	0	0	0	0
Docosahexaenoic Acid (22:6 N-3)	0	-0.000650932	0	0	0	0	0	0	0.00550709	0	0
docosapentaenoate (dpa; 22:5n3)	0	0	0	0	0	0	0	0	0	0	0
docosapentaenoate (n6 dpa; 22:5n6)	0	0	0	0	0	0	0	0	0	0	0
docosatrienoate (22:3n3)	0	0	0	0	0	0.00399316	0	0	0	0	0
dodecanedioate (c12)	0	0	0	0	0	0	0	0	0.00250992	0	0
ectoine	0	0	0	0	0.0176899	0	0	0	0	0	0
Eicosapentaenoic Acid	0	0	0	0	0	0	0	0	0.00632576	0	0.00434789
eicosenoate (20:1n9 or 1n11)	0	-0.0481578	0	0	0	0	0	0	0	0	0
ergothioneine	0	0	0.0141693	0	0	0	0	0	0	0	0
erucate (22:1n9)	0	-0.174258	0.00053176	0	0	0	0	0	0.00660068	0	0
erythritol	0.000430128	0.0642686	1.51298	0	0.100152	0	0	0.0133699	0.0060008	0	0.00272917
erythronate	0	0	0	0	0.0105468	0	0	0	0	0	0
fructose	0	0	0	0	0.0140986	0	0	0	0.00046312	0	0
fucose	0	-0.104778	0.000644184	0	0	0.00123841	0.000437719	0	0	0.000361225	0.00271729
fumarate	0	4.26587	0	0	0	0	0	0	0	0	0
furaneol	0	0.00282405	0.00387929	0	0.000486388	0.0160913	0	0.000749515	-0.0111093	0	0
gamma-cehc	0	0	0	0	0	0	0.000166698	0	0	0	0
gamma-glutamyl-2-aminobutyrate	0	0	0	0	0	0	0	0	0	0	0
gamma-glutamylalanine	0.000913863	0.0406489	0.000876603	0	0	0	0.00266821	0	0.0109181	0	0.000741761
gamma-glutamylglutamate	0	-0.00729555	0.0248807	0	0	0	0	0	0.00351891	0.00243996	0.00054164
gamma-glutamylglutamine	0.00435002	0.0693553	0.000171918	0	0	0	0.000573483	0	0.00838213	0	0.000535173
gamma-glutamylisoleucine	0	0	0.0521264	0	0	0	0.021305	0	0	0	0
gamma-glutamylleucine	0	0	0.077958	0	0	0	0.00210467	0	0	0	0
gamma-glutamyllysine	-0.0803656	-0.37504	0.0152805	0	0	0	0.00193782	0	-0.0113803	0	0.000100658
gamma-glutamylmethionine	0.00648833	-0.000791943	0	0	0	0	0	0	0.00845761	0	0
gamma-glutamylphenylalanine	0	0	0.0405953	0	0.00739681	0	0	0	0	7.41845	0
gamma-glutamylthreonine	0	0.0114862	0.00552371	0	0	0	0.0116548	0	0.00100731	0	0.00186115
gamma-glutamyltryptophan	0	0	0	0	0	0	0.243971	0	0.00807627	0	0
gamma-glutamyltyrosine	0	0	0	0	0	0	0	0	0.0017536	0	0
gamma-glutamylvaline	0	0	0.097959	0	0	0	0.0161975	0	0	0	-0.0336283
gamma-tocopherol	0.110218	0	0	0	0	0	0	0	0	0	0
gluconate	0	5.87613	0.00271857	0	0.00250844	0	0	0	0.0151996	0	0.0228607
glucose	0.00518719	-0.0451826	0.000298078	0	0	0.000619052	0	0	0.0066122	0.00107618	0.0011444
Glutamic acid	0	-0.00743359	-0.00691814	0	0.00210547	0	0	0	0	0	0
glutamine	0	0	0	0	0	0	0	0	0.147821	0	0
glutamine-leucine	0	-0.00457665	0.0155755	0	0.038051	0.145961	0.0108505	0.00502493	0.00898055	0.00320509	0
glutaroylcarnitine (c5)	0.0194991	-0.0338597	0.000844301	0	0.00793966	10.4311	0.134496	0	0.00761334	0	0
glycerate	0	0	0.000308763	0	0	0	0	0	0	0	0
glycerol	0	-0.0634871	0.000625501	0	0	0	0	0	0	0	0
glycerol 2-phosphate	0	0.00892993	0.00178607	0	0.065318	0	0	0	0.000262637	0	0
glycerol 3-phosphate (g3p)	0	0.0247817	0	0	0.0905983	0.000418082	0	0	0.000692374	0	0
glycerophosphorylcholine (gpc)	0	0.41524	0	0	0	0	0	0	0.00242899	0	0
glycine	0	-6.67515	0	0	0	0.00253273	0.015192	0.0933803	0.0456256	0.0038656	0.767873
Glycochenodeoxycholate	0	0	0	0	0.00212437	0	0	0	0	0	0
Glycocholate	0	0	0	0.0100798	0	0	0	0	0	0	0
glycocholenate sulfate	0	0.00512502	0	0.0101799	0	0	0	0	0	0	0
glycodeoxycholate	0	0	0.0017707	0	0	0.00813997	0	0	0	0	0
glycolate (hydroxyacetate)	0	3.72824	0	0	0.00600909	0	0	0	0	0	0
glycolithocholate sulfate	0	0	0	0	0	0	0	0	0	0	0
Glycoursodeoxycholic acid	0	0	0.000186507	0	0.00475933	0.00400854	0	0	0	0	0.0111725
glycylleucine	0	0	0	0	0.00307369	0	0	0	0.00191721	0.00224071	0
glycylphenylalanine	0	-0.121234	0	0	0.00852875	0	0	0	0	0	0
glycylproline	0	0	0	0	0	0	0.0109854	0	0	0	0
heme	0	0	0	0	0	0	0	0	0	0	0
heptaethylene glycol	0	0.0470019	0	0	0	0	0	0	0.0155843	0.0472669	0
heptanoate (7:0)	0	0	0.0202774	0	0	0	0	0	0	0.00282567	0
hexadecanedioate (c16)	0	0	0	0	0	0	0	0	0	0	0
hexaethylene glycol	0	0.0216771	0.0009004	0	0	0	0	0	0.0169787	0.0613787	0
hexanoylcarnitine (c6)	0.113422	0	0	0	0	0.0041199	0	0	0	0	0
Hippurate	0.40414	0	0	0	0	0	0	0	0.0173147	0	0
histidine	0	0.00221191	0.00145835	0	0.0105573	0	0	0	0	0	0
histidylphenylalanine	0	-0.00644603	0	0	0.0185418	0.0727884	0.00638796	0.00904937	0	0	0
histidyltryptophan	0	0.00746232	0	0	0	0	0	0	0	0	0
histidylvaline	0	-0.0119234	0	0	0.110282	0.084023	0.00690132	0	0.00882202	0.00293373	0.00247824
homoarginine	5.14598	0	0	0.0180899	0	0	0	0.00163746	0.00164385	0	0
homocitrulline	0.025491	0.00518141	0	0.133538	0	0.00392587	0	0	0.00310627	0	0.00847055
homostachydrine	0	0.0039597	0	0	0	0	0	0	0	0	0
hwesasxx	0	-0.421942	0	0	0	0	0	0	0	-0.0338789	0
hydroxybutyrylcarnitine	0	-0.165435	0	0	0	0	0	0	0.00162264	0.000842832	1.90769e-05
hydroxyisovaleroylcarnitine (c5)	0	-0.0325187	0	0	0.410015	0	-0.0751377	2.54649	0	0	0.100226
hydroxyproline	0	-0.0433738	0	0	0	0	0	0	0	0	0
hypoxanthine	0	0.315037	0.00214187	0	0.047507	0.00284432	0	0	0.002264	0.00170422	0
imidazole lactate	0.409708	0.102688	0	0	0.263125	0	0.0025425	0	0	0	0
imidazole propionate	0	0	0	0	0	0	0	0	0	0	0
Indole-3-acetate	0	-0.0129477	0	0	0.0011809	0.0198087	0.00183757	0.0218607	0.00109965	0	0.000956481
indolebutyrate	0	0.0074227	0	0	0	0.00204664	0.000656424	0	0	0	0
indolelactate	0	0.0494649	0	0	0.0156342	0	0.00315277	0	0	0.764973	0
indolepropionate	0	0	0.00177031	0	0	0	0	0	0	0	0
Inosine	0	0	0	0	0.0377057	0	0	0	0	0	0
inositol 1-phosphate (i1p)	0	0	0	0	0.00122912	0.0041322	0	0	0.0188235	0	0
isobutyrylcarnitine (c4)	0.171766	0	0	0	0.00328546	0.2233	0	0	0	0	0
Isoleucine	-0.059608	-0.156879	0	0	0.002935	0	0.494925	0	0.000568141	0	0
isoleucylaspartate	0	0	0	0.00273018	0	0	0	0	0	0	0
isoleucylglycine	0	0	0.00144184	0	0.00236407	0	0	0.00337541	0.000394379	0	0
isoleucylleucine	0	0	0	0	0	0	0	0	0	0	0
isoleucylvaline	0	0	0	0	0	0.0204093	0	0.00261326	0	0	0
isovalerate (c5)	0	0	0.14165	0	0.00138995	0	0.491759	0	0	0	0.0423443
Isovalerylcarnitine	0	-0.0093981	0	0.00567658	0	0.0766073	-0.119098	0	0	0	0
Kynurenate	0	-0.00909468	0	0.0387061	0.000236846	0	0.130477	0	0	0.00266446	0
Kynurenine	0	-0.00635672	0	0	0	0.000411229	0	0	0	0	0
lactate	0	-0.0488007	0	0	0.000169397	0	0	0.000176286	0	0	0
laurate (12:0)	0	-0.00556873	0.00322428	0	0	0.010924	0.00298663	0	0	0	0
laurylcarnitine (c12)	0.0115034	0	0	0	0	0.00422216	0	0	0	0	0
Leucine	0	-0.100371	0	0	0.00323976	0	0.874229	0	0	0.00280399	0
leucylalanine	0	-0.041638	0.0172683	0	0.0163255	0.117563	0.0113805	0.00272556	0.00603931	0.00399471	0
leucylaspartate	0	-0.0141761	0	0.00273553	0	0.0132828	0	0	0.0182424	0	0
leucylglutamate	0	0	0	0	0.00494112	0.00425401	0	0.0072552	0.0187606	0	0
leucylglycine	0	-0.0340115	0.0162381	0	0.0189087	0.137928	0.0114446	0.00504243	0.0168203	0.00444913	0
leucylleucine	0	0.0174005	0.00364556	0	0.0237606	0.042137	0	0.00214068	0	-0.0260393	0
leucylphenylalanine	0	0	0	0	0.00238625	0.0274209	0.0029591	0.00556147	0.00278006	0	0
leucylserine	0	-0.050183	0.00077126	0.00294269	0.00265125	0	0.00219383	0	0.0020853	0	0
levulinate (4-oxovalerate)	0	0	0.00152923	0	0	0	0	0	0	0	0
linoleate (18:2n6)	0	0	0.00203824	0	0	0.0123935	0	0	0	0	0
linolenate (18:3n3 or 3n6)	0	0	0.0136472	0	0	0.0161473	0	0	0.00286381	0	0
lysine	-0.571796	-0.060369	0	0	0.00256316	0	0	0	0	0	0
malate	0	3.50566	0	0	0	0	0	0	0	0	0
maltotriose	0	0	0	0.00339669	0	0	0	0	0	0	0.00289792
mannitol	0	0.38227	0.0370185	0	0.00362477	0	0	0	0	0	0
mannose	0	0	0	0	0	0	0	0	0.00298573	0	0
margarate (17:0)	0	0	0	0	0	0	0	0	0	0	0.130077
Methionine	0	0	0	0	0.00218782	0.0177485	0	0	0	0	0
methyl indole-3-acetate	0	0	0	0	0	0	0	0.0260144	0	0	0
methyl palmitate (16:0)	0	0	0	0	0.00336762	0	0	0	0	0	0
methylpalmitate (15 or 2)	0	0	0	0	0	0	0	0	0	0	0
methylphosphate	0	0	0	0.0185873	0	0	0	0	0	0	0
myo-inositol	0	0	0	0	0	0	0	0	0	0	0
Myristic acid	0	0	0	0	0	0.0104532	0	0	0	0	0
myristoleate (14:1n5)	0	0	0	0	0	0	0	0	0	0	0
myristoylcarnitine	0.0235528	-0.0452569	0.000912412	0	0.000535152	0	0	0	0	0.00117404	0
n-6-trimethyllysine	0	0	0	0	0.0563139	0	0	0	0	0	0
n1-methyl-2-pyridone-5-carboxamide	0	0	0	0.00246867	0	0	0	0	0.00216589	0	0
n2-acetyllysine	0	0	0	0	0	0	0	0	0	0	0
n2,n2-dimethylguanosine	0	-0.0457189	0	0	0	0	0	0	0.00349059	0.00491501	0.000535594
n4-acetylcytidine	0	-0.0106928	0	0	0	0	0.00211203	0	0.00207858	0	0
n6-acetyllysine	-0.312668	-0.0166601	0	0	0	0	0	0	0	0	0
n6-carbamoylthreonyladenosine	0	-0.0122364	0	0	0	0	6.85588e-05	0	0.00066124	0.0264824	0.000904811
n6-methyladenosine	0	-0.00721803	0	0	0	0	0	0	0	0	0
n-acetyl-1-methylhistidine	0	0	0.000302492	0	0.0400973	0	0	0	0.00205453	0	0
n-acetyl-aspartyl-glutamate (naag)	0	-0.0139793	0	0	0.000842863	0	0	0	0	0	0
n-acetyl-beta-alanine	0	0	0	0	0	0	0	0	0	0	0
n-acetylalanine	0	-0.00749382	0	0	0	0	0	0	0.00021237	0.0264231	0.00222335
n-acetylarginine	6.4002	0	0.00294959	0.0421112	0	0	0	0	0	0	0
n-acetylaspartate (naa)	0	0	0	0	0	0	0	0	0	0	0
n-acetylcarnosine	0	0.153637	0	0	0.032191	0	0.00289121	0	0.00304408	0	0
n-acetylglutamate	0	-0.0106806	0	0	0	0	0	0	0	0	0
Nα-Acetyl-L-glutamine	0	0	0	0	0	0	0	0	0.0101438	0	0
n-acetylglycine	0	-0.0470849	0	0	0	0	0	0.00153907	0.011955	0	0.00482636
n-acetylhistidine	0	-0.0115329	0	0	0	0	0	0	0	0	0
n-acetylleucine	0	-0.0878619	0	0	0.00188423	0	0.00948544	0	0.0861242	0	0
n-acetylmethionine	0	-0.0426614	0	0.0176571	0.00131293	0.0074756	0	0	0.000447726	0.0137484	0
n-acetylneuraminate	0	-0.0238624	0	0	0.00153384	0	0	0	0	0	0
n-acetylphenylalanine	0	-0.0459183	0.000253969	0	0	0	0	0	0	4.30097	0.0207383
n-acetylserine	0	-0.00912184	0	0	0	0	0	0	0	0	0
n-acetylthreonine	0.028084	0	0.00308456	0	0	0	0	0	0.00305081	0	0
n-acetyltryptophan	0	0.000884554	0	0	0	0	0.00305641	0	0.000878548	0.0129539	0
n-acetylvaline	0	0	0	0	0	0	0	0	0	0	0
n-delta-acetylornithine	0	0.194074	0.00987878	0	0.00515104	0.00285697	0.0855626	0.00549355	0.00931752	0	0
n-formylmethionine	0	-0.0203237	0	0	0.0105754	0	0	0	0	0.00137725	0
n-methyl proline	0.0426524	0.00914828	0.00300459	0	0.00418318	0	0	0	0	0.00148968	0
n-oleoyltaurine	0	0	0	0	0	0.004209	0	0	0	0	0
n-palmitoyltaurine	0	0	0.00199453	0	0	0	0	0	0	0	0
n-stearoyltaurine	0	-0.141674	0.000774671	0	0	0	0	0	0	0.000190478	0.00041843
nicotinamide	0	-0.0110857	0	0	0	0	0	0	0.00265198	0	0
nonadecanoate (19:0)	0	-0.0170463	0	0	0	0	0	0	0	0	0.00439483
o-methylcatechol sulfate	0	0	0.000447819	0	0	0	0	0	0.00145162	0	0.00673039
o-sulfo-l-tyrosine	0	0.0677208	0	0	0.103338	0	0	0	0.000936595	0.00472001	0.00176676
octadecanedioate (c18)	0	0	0	0	0	0	0	0	0	0	0
octaethylene glycol	0	0.0568579	0	0	0	0	0	0	0.014868	0.0354982	0
octanoylcarnitine (c8)	0.18437	0	0.00249686	0	0	0.00436045	0	0	0	0	0
oleamide	0	0	0	0	0	0.00428087	0	0	0	0	0
oleate (18:1n9)	0	-0.0350917	0.0013803	0	0	0.0484129	0	0	0.00186457	0	0
oleic ethanolamide	0	0	0.00240654	0	0	0	0	0	0	0	0
oleoylcarnitine (c18)	0	0	0	0	0	0	0	0	0	0	0
ornithine	0	0	0	0	0	0	0	0	0	0	0
p-cresol sulfate	0	-0.0174619	0.00102408	0	0.00159524	0.015047	0.000624194	0	0.00136512	0	0.000677369
Palmitic Acid	0	0	0	0	0	0	0	0	0	0	0
palmitic amide	0	0	0	0	0	0.00367456	0	0	0	0	0
Palmitoleic Acid	0	0	0	0	0	0	0	0	0	0	0
palmitoyl ethanolamide	0	0	0.00347019	0	0.00730315	0	0	0	0	0.00249403	0
palmitoyl sphingomyelin	0	0	0	0.00674807	0	0.00478091	0	0	0	0	0
Palmitoylcarnitine	0	0.382015	0	0	0	0	0	0	0	0	0
pantothenate (vitamin b5)	0	0	0	0	0.00329304	0	0	0	0	0	0
pelargonate (9:0)	0	-0.0174664	0.0497044	0	0	0	0	0	0	0	0
pentadecanoate (15:0)	0	0	0	0	0	0.0038799	0	0.0167055	0	0	0.685017
phenol sulfate	0	0.0958904	0.000134964	0	0	0	0	0	0	0	0
phenylacetylglutamine	0	0	0	2.97274	0	0	0.309472	0	2.28871	0	0
Phenylalanine	0	-0.00855104	0	0	0	0	0	0	0	9.17139	0
phenylalanylalanine	0	0	0.0147066	0	0.0096889	0.0247524	0	0	0.0199011	0.00419183	0
phenylalanylaspartate	0	0	0	0.00237911	0.00408364	0	0	0	0	0	0
phenylalanylglycine	0	0	0.00876724	0	0.00263699	0.000877857	0	0.00161976	0.00180486	0	0
phenylalanylisoleucine	0	0	0	0	0	0	0	0.00203776	0.0049453	0	0
phenylalanylphenylalanine	0	0	0.000630848	0	0.00807222	0.00260895	0	0	0.00257609	0.00716767	0.000914294
phenylalanylserine	0	-0.0205858	0.0138615	0	0.00987895	0.0311604	0.0100966	0	0.0140651	0.0029338	0
phenylalanyltryptophan	0	-5.11744	0.000795991	-0.0301787	0	0	0	0	0	0	0
phenylcarnitine	0.792658	0	0.00774739	0	0.00612342	0	0	0	0.124873	0	0.04384
phenyllactate (pla)	0	0	0	0	0.0213208	0	0.0166588	0	0	7.1945	0
phosphate	0	4.31222	0	0.00241521	0.000362671	0	0	0	0	0	0
pipecolate	0	0	0	0	0	0.00293237	0	0	0.0146692	0	0
pivaloylcarnitine (c5)	0	-0.00164949	0.000650624	0	0	0	0	0	0.00706058	0	0.0384316
pregn steroid monosulfate	0.017187	0.123476	0	0.00426443	0.00109796	0.00190948	0.000589342	0	0.00150046	0.000755969	0
pregnen-diol disulfate	0	0	0	0.0106057	0	0	0	0	0	0	0
pregnenolone sulfate	0	0.00753976	0	0	0	0	0	0	0	0	0
proline	0	0.0119715	0	0	0	0.0659045	0.0991143	0	0	0	0
prolylglycine	0	0	0	0	0	0	0	0	0	0	0
prolylhydroxyproline	0	-0.0960758	0	0	0.00129852	0	0	0	0	0	0
propionylcarnitine (c3)	0	-0.0882886	0	0.00480523	1.26831	0.28117	0	7.36462	0	0	7.50391
pseudouridine	0	0	0	0	0.0526884	0	0	0	0	0	0
pyridoxate	0	0	0	0	0.0441221	0	0	0	0.0163085	0	0
pyroglutamine	0	0.519386	0	0	0	0	0.0133859	0	0.0140497	0	0
pyroglutamylglutamine	0	0	0	0	0	0	0	0	0	0	0
pyrophosphate (ppi)	0	0	0.00123349	0	0	0	0	0	0	0	0
pyruvate	0	-0.0272222	0	0	0	0	0	0	0.00207501	0	0
ribitol	0.0021414	3.65217	0.000395313	0	0.00187039	0	0	0	0.00272572	0	0
Riboflavin	0	0.000935483	8.17711e-05	0	0	0	0	0	0	0	0
ribose	0	-0.0770014	0	0	0.0156583	0	0	0	0.00901403	0.0102284	0
s-adenosylhomocysteine (sah)	0	0	0	0	0	0	0	0	0	0	0
salicylate	0.000791688	0.0250899	0.000115026	0	0.0810197	0	0	0	0.00922827	0	0
sarcosine (n-methylglycine)	0	0	0.0929304	0	0.00230077	0.0896819	0	0	0	0	0
scyllo-inositol	0	-0.0111008	0.00443798	0	0	0	0	0	0	0	0
sebacate (decanedioate)	0	-0.0202318	0.0111399	0	0	0	0	0	0	0	0
Serine	0	0	0	0	0	0	0	0	0	0	0
serotonin (5ht)	0	-0.032382	0	0	0	0	0	0	0	0.0021023	0
serylleucine	0	0	0.000875973	0	0.00757454	0.00408671	0.00116549	0	0	0	0
seryltyrosine	0	-0.103761	0.00265816	0	0.00538948	0.0250392	0.0103622	0	0.000316227	0	0
sorbitol	0	1.4255	0.00515578	0	0.0011398	0	0	0	0.00611633	0	0
Sphinganine	0	-0.0136517	0	0	0	0	0	0	0	0.00533307	0
sphingomyelin	0	0	0	0	0	0	0	0	0	0	0
sphingosine	0	0	0	0	0	0	0	0	0	0	0
Sphingosine 1-phosphate	0	0	0	0	0	0	0.00406757	0	0	0	0
stachydrine	0	0.00425522	0.00406506	0	0.0210139	0	0	0	0	0	0
stearamide	0	0	0	0	0	0	0	0	0.000526887	0	0
stearate (18:0)	0	0	0	0	0	0	0	0	0	0	0
stearate, methyl ester	0.120998	-10.1068	0	1.18901	0.0059061	0	0	0	0	0	0
stearidonate (18:4n3)	0	0	0	0.241542	0	0.00994971	0.297905	0	1.50878	0	0.0843487
Stearoylcarnitine	-0.00783633	-0.0776991	0	0	0.002821	0.0083829	3.71914e-05	0	0.00322897	0.00108311	0.000345136
Succinic_acid	0	0.227806	0.00293318	0	0	0	0	0	0.000341974	0	0
succinylcarnitine (c4)	-0.0202162	-0.0144637	0.000477345	0	0.000310398	0.138673	0	0	0	0	0
tartarate	0	0	0.136606	0.472461	0.0165799	0.824902	0.252823	0.00203104	0.575649	0.224782	0.00416239
taurine	0	0	0	0	0	0	0.00394232	0	0	0.00159666	0.0184212
Taurochenodeoxycholic acid	0	-0.0332749	0	0	0	0	0	0	0	0	0
Taurocholic acid	0	-0.030852	0	0.0237177	0.000366338	0	0	0	0	0	0
taurocholenate sulfate	0	-0.0451427	0	0.108858	0	0	0	0	7.61847e-06	0	0
taurolithocholate 3-sulfate	0	0	0.00213878	0	0	0	0	0	0	0	0
tetradecanedioate (c14)	0	0	0	0	0	0	0	0	0	0	0
Theobromine	0	0	0	0	0	0.00656763	0	0	0	0	0
threitol	0	-0.00424894	0.000381307	0	0.0151622	0	0	0	0.0132282	0	0
threonate	0	0	0.0366304	0.0743543	0.192102	0.219174	0.0338054	0.00187448	0.0325234	0.0448982	0.158599
Threonine	0	-0.00942724	0	0	0	0	0.166184	0	0	0	0.00162271
threonylleucine	0	0	0.00270982	0	0	0.0797229	0	0.0164165	0.0213356	0	0
threonylphenylalanine	0	-0.0387906	0.00121211	0	0.0055254	0.0295606	0.00617013	0	0	0	0
thymol sulfate	0	0	0	0.010009	0	0	0.00354228	0	0.0146823	0	0
tiglyl carnitine (c5)	0	-0.0345374	0.000877206	0	0.545997	0	0	3.5871	0.00100327	0	0.267895
trans-urocanate	0	0	0	0	0	0	0	0	0	0	0
triethanolamine	0	0	0.00192145	0	0	0	0	0	0	0	0
Tryptophan	0	0	0	0	0.00140583	0	0.00716711	0	0	0.00269403	0
tryptophylglutamate	0	-0.00854285	0	0	0.00643155	0	0	0	0	0	0
tryptophylphenylalanine	0	0.0298058	0.000866821	0	0.00288347	0	0	0	0.000825686	0.09138	0.00174216
Tyrosine	0	0	0	0	0	0.116959	0.00837211	0	0	0.00229475	0
tyrosylglutamate	0	0	0	0	0.0108136	0	0	0	0.00114345	0.00370068	0.00594349
tyrosylisoleucine	0	0	0	0	0	0.0300265	0	0	0	0	0
undecanedioate	0	-0.0333448	0.221451	0	0	0	0	0	0	0	0
uracil	0.299847	3.18698	0	0	0.00469929	0	0	0	0.0190813	0.00427789	0
Uric acid	0	0.097227	0	0	0.0121918	0	0.00220491	0	0.00409424	0	0.00252359
urea	0	0.0139625	0	0	0	0	0	0	0	0	0
Uridine	0.519037	0	0	0.332913	0.0014102	0	0	0	0.0630755	0	0
vaccenate (18:1n7)	0	0	0	0	0	0	0	0	0	0	0
valerate (5:0)	0	0	0	0.0177542	0	0	0	0	0	0	0
valerylcarnitine (c5)	0	0	0.00681999	0	0	0	0	0.0114647	0	0	0.00212348
Valine	0	-0.0066768	0	0	0.00233484	0.105492	0.0532452	0	0	0.0156866	-0.0722791
valylglycine	0	0	0	0	0	0	0	0.00431946	0	0	0
valylleucine	0	-0.00563754	0	0	0	0.00452286	0	0	0	0	0
valylvaline	0	-0.0187851	0.0178042	0	0.0667467	0.210944	0.0108115	0.0200628	0.0246494	0.0046893	0
xanthine	0	-0.155451	0.000905837	0	0.00178178	0	0	0	0	0.00169121	0
xanthosine	0	0	0	0	0	0	0	0	0	0	0
xanthurenate	0	0	0	0	0	0	0.00367529	0	0	0	0
xylitol	0.398961	-0.00715171	0	0.00655144	0	0	0.0132426	0	0.00305829	0	0
xylonate	0	0	0	0	0.0296673	0	0	0	0	0	0
xylose	0	-0.0393355	0.00306058	0	0.162719	0	0	0.00207182	0	0	0
1-(1-enyl-oleoyl)-2-docosahexaenoyl-gpe (p-18:1/22:6)	0		0	0	0	0	0	0	0	0	0
1-(1-enyl-oleoyl)-2-linoleoyl-gpe (p-18:1/18:2)	0		0	0	0	0	0	0	0	0	0
1-(1-enyl-oleoyl)-gpc (p-18:1)	0		0	0	0	0	0	0	0	0	0
1-(1-enyl-oleoyl)-gpe (p-18:1)	0		0	0	0	0	0	0	0	0	0
1-(1-enyl-palmitoyl)-2-arachidonoyl-gpc (p-16:0/20:4)	0		0	0	0	0	0	0	0	0	0
1-(1-enyl-palmitoyl)-2-arachidonoyl-gpe (p-16:0/20:4)	0		0	0	0	0	0	0	0	0	0
1-(1-enyl-palmitoyl)-2-docosahexaenoyl-gpc (p-16:0/22:6)	0		0	0	0	0	0	0	0	0	0
1-(1-enyl-palmitoyl)-2-docosahexaenoyl-gpe (p-16:0/22:6)	0		0	0	0	0	0	0	0	0	0
1-(1-enyl-palmitoyl)-2-linoleoyl-gpc (p-16:0/18:2)	0		0	0	0	0	0	0	0	0	0
1-(1-enyl-palmitoyl)-2-linoleoyl-gpe (p-16:0/18:2)	0		0	0	0	0	0	0	0	0	0
1-(1-enyl-palmitoyl)-2-myristoyl-gpc (p-16:0/14:0)	0		0	0	0	0	0	0	0	0	0
1-(1-enyl-palmitoyl)-2-oleoyl-gpc (p-16:0/18:1)	0		0	0	0	0	0	0	0	0	0
1-(1-enyl-palmitoyl)-2-oleoyl-gpe (p-16:0/18:1)	0		0	0	0	0	0	0	0	0	0
1-(1-enyl-palmitoyl)-2-palmitoleoyl-gpc (p-16:0/16:1)	0		0	0	0	0	0	0	0	0	0
1-(1-enyl-palmitoyl)-2-palmitoyl-gpc (p-16:0/16:0)	0		0	0	0	0	0	0	0	0	0
1-(1-enyl-palmitoyl)-gpc (p-16:0)	0		0	0	0	0	0	0	0	0	0
1-(1-enyl-palmitoyl)-gpe (p-16:0)	0		0	0	0	0	0	0	0	0	0
1-(1-enyl-stearoyl)-2-arachidonoyl-gpc (p-18:0/20:4)	0		0	0	0	0	0	0	0	0	0
1-(1-enyl-stearoyl)-2-arachidonoyl-gpe (p-18:0/20:4)	0		0	0	0	0	0	0	0	0	0
1-(1-enyl-stearoyl)-2-dihomo-linolenoyl-gpe (p-18:0/20:3)	0		0	0	0	0	0	0	0	0	0
1-(1-enyl-stearoyl)-2-docosahexaenoyl-gpc (p-18:0/22:6)	0		0	0	0	0	0	0	0	0	0
1-(1-enyl-stearoyl)-2-docosahexaenoyl-gpe (p-18:0/22:6)	0		0	0	0	0	0	0	0	0	0
1-(1-enyl-stearoyl)-2-docosapentaenoyl-gpe (p-18:0/22:5n3)	0		0	0	0	0	0	0	0	0	0
1-(1-enyl-stearoyl)-2-linoleoyl-gpc (p-18:0/18:2)	0		0	0	0	0	0	0	0	0	0
1-(1-enyl-stearoyl)-2-linoleoyl-gpe (p-18:0/18:2)	0		0	0	0	0	0	0	0	0	0
1-(1-enyl-stearoyl)-2-oleoyl-gpc (p-18:0/18:1)	0		0	0	0	0	0	0	0	0	0
1-(1-enyl-stearoyl)-2-oleoyl-gpe (p-18:0/18:1)	0		0	0	0	0	0	0	0	0	0
1-(1-enyl-stearoyl)-gpc (p-18:0)	0		0	0	0	0	0	0	0	0	0
1-(1-enyl-stearoyl)-gpe (p-18:0)	0		0	0	0	0	0	0	0	0	0
1-adrenoyl-gpc (22:4)	0		0	0	0	0	0	0	0	0	0
1-adrenoyl-gpe (22:4)	0		0	0	0	0	0	0	0	0	0
1-arachidonoyl-gpa (20:4)	0		0	0	0	0	0	0	0	0	0
1-arachidonoyl-gpc (20:4n6)	0		0	0	0	0	0	0	0	0	0
1-arachidonoyl-gpe (20:4n6)	0		0	0	0	0	0	0	0	0	0
1-arachidonoylglycerophosphocholine (20:4n6)	0		0	0	0	0	0	0	0	0	0
1-arachidonoylglycerophosphoethanolamine	0		0	0	0	0	0	0	0	0	0
1-arachidonoylglycerophosphoinositol	0		0	0	0	0	0	0	0	0	0
1-arachidonylglycerol (20:4)	0		0	0	0	0	0	0	0	0	0
1-arachidoyl-2-arachidonoyl-gpc (20:0/20:4)	0		0	0	0	0	0	0	0	0	0
1-arachidoylglycerophosphocholine (20:0)	0		0	0	0	0	0	0	0	0	0
1-behenoyl-gpc (22:0)	0		0	0	0	0	0	0	0	0	0
1-cerotoyl-gpc (26:0)	0		0	0	0	0	0	0	0	0	0
1-dihomo-linolenoyl-gpc (20:3n3 or 6)	0		0	0	0	0	0	0	0	0	0
1-dihomo-linolenoyl-gpe (20:3n3 or 6)	0		0	0	0	0	0	0	0	0	0
1-dihomo-linolenylglycerol (20:3)	0		0	0	0	0	0	0	0	0	0
1-dihomo-linolenylglycerol (alpha, gamma)	0		0	0	0	0	0	0	0	0	0
1-dihomo-linoleoyl-gpc (20:2)	0		0	0	0	0	0	0	0	0	0
1-dihomo-linoleoylglycerophosphocholine (20:2n6)	0		0	0	0	0	0	0	0	0	0
1-docosahexaenoyl-gpe (22:6)	0		0	0	0	0	0	0	0	0	0
1-docosahexaenoylglycerol (22:6)	0		0	0	0	0	0	0	0	0	0
1-docosahexaenoylglycerophosphocholine (22:6n3)	0		0	0	0	0	0	0	0	0	0
1-docosapentaenoyl-gpc (22:5n6)	0		0	0	0	0	0	0	0	0	0
1-docosapentaenoylglycerophosphocholine (22:5n3)	0		0	0	0	0	0	0	0	0	0
1-docosapentaenoylglycerophosphocholine (22:5n6)	0		0	0	0	0	0	0	0	0	0
1-eicosapentaenoyl-gpc (20:5)	0		0	0	0	0	0	0	0	0	0
1-eicosapentaenoyl-gpe (20:5)	0		0	0	0	0	0	0	0	0	0
1-eicosapentaenoylglycerophosphoethanolamine	0		0	0	0	0	0	0	0	0	0
1-eicosatrienoyl-gpe (20:3)	0		0	0	0	0	0	0	0	0	0
1-eicosatrienoylglycerophosphocholine (20:3)	0		0	0	0	0	0	0	0	0	0
1-eicosenoyl-gpc (20:1)	0		0	0	0	0	0	0	0	0	0
1-eicosenoyl-gpe (20:1)	0		0	0	0	0	0	0	0	0	0
1-erucoyl-gpc (22:1)	0		0	0	0	0	0	0	0	0	0
1-lignoceroyl-2-arachidonoyl-gpc (24:0/20:4)	0		0	0	0	0	0	0	0	0	0
1-lignoceroyl-gpc (24:0)	0		0	0	0	0	0	0	0	0	0
1-linolenoyl-gpc (18:3)	0		0	0	0	0	0	0	0	0	0
1-linolenoylglycerol (18:3)	0		0	0	0	0	0	0	0	0	0
1-linoleoyl-2-arachidonoyl-gpc (18:2/20:4)	0		0	0	0	0	0	0	0	0	0
1-linoleoyl-2-arachidonoyl-gpc (18:2/20:4n6)	0		0	0	0	0	0	0	0	0	0
1-linoleoyl-2-arachidonoyl-gpe (18:2/20:4)	0		0	0	0	0	0	0	0	0	0
1-linoleoyl-2-docosahexaenoyl-gpc (18:2/22:6)	0		0	0	0	0	0	0	0	0	0
1-linoleoyl-2-linolenoyl-gpc (18:2/18:3)	0		0	0	0	0	0	0	0	0	0
1-linoleoyl-gpa (18:2)	0		0	0	0	0	0	0	0	0	0
1-linoleoylglycerol (1-monolinolein)	0		0	0	0	0	0	0	0	0	0
1-linoleoylglycerophosphocholine (18:2n6)	0		0	0	0	0	0	0	0	0	0
1-linoleoylglycerophosphoethanolamine	0		0	0	0	0	0	0	0	0	0
1-linoleoylglycerophosphoinositol	0		0	0	0	0	0	0	0	0	0
1-margaroyl-2-arachidonoyl-gpc (17:0/20:4)	0		0	0	0	0	0	0	0	0	0
1-margaroyl-2-docosahexaenoyl-gpc (17:0/22:6)	0		0	0	0	0	0	0	0	0	0
1-margaroyl-2-linoleoyl-gpc (17:0/18:2)	0		0	0	0	0	0	0	0	0	0
1-margaroyl-2-oleoyl-gpc (17:0/18:1)	0		0	0	0	0	0	0	0	0	0
1-margaroyl-gpc (17:0)	0		0	0	0	0	0	0	0	0	0
1-margaroyl-gpe (17:0)	0		0	0	0	0	0	0	0	0	0
1-margaroylglycerol (17:0)	0		0	0	0	0	0	0	0	0	0
1-margaroylglycerophosphocholine (17:0)	0		0	0	0	0	0	0	0	0	0
1-methyl-4-imidazoleacetate	0		0	0	0	0	0	0	0	0	0
1-methylhistidine	0		0	0	0	0	0	0	0	0	0
1-myristoyl-2-arachidonoyl-gpc (14:0/20:4)	0		0	0	0	0	0	0	0	0	0
1-myristoyl-2-docosahexaenoyl-gpc (14:0/22:6)	0		0	0	0	0	0	0	0	0	0
1-myristoyl-2-linoleoyl-gpc (14:0/18:2)	0		0	0	0	0	0	0	0	0	0
1-myristoyl-2-palmitoleoyl-gpc (14:0/16:1)	0		0	0	0	0	0	0	0	0	0
1-myristoyl-2-palmitoyl-gpc (14:0/16:0)	0		0	0	0	0	0	0	0	0	0
1-myristoylglycerophosphocholine (14:0)	0		0	0	0	0	0	0	0	0	0
1-nervonoyl-2-arachidonoyl-gpc (24:1/20:4)	0		0	0	0	0	0	0	0	0	0
1-nervonoyl-gpc (24:1n9)	0		0	0	0	0	0	0	0	0	0
1-nonadecanoyl-gpc (19:0)	0		0	0	0	0	0	0	0	0	0
1-o-hexadecyl-gpc (c16)	0		0	0	0	0	0	0	0	0	0
1-oleoyl-3-linoleoyl-glycerol (18:1/18:2)	0		0	0	0	0	0	0	0	0	0
1-oleoyl-2-dihomo-linolenoyl-gpc (18:1/20:3)	0		0	0	0	0	0	0	0	0	0
1-oleoyl-2-dihomo-linoleoyl-gpc (18:1/20:2)	0		0	0	0	0	0	0	0	0	0
1-oleoyl-2-docosahexaenoyl-gpc (18:1/22:6)	0		0	0	0	0	0	0	0	0	0
1-oleoyl-2-docosapentaenoyl-gpc (18:1/22:5n3)	0		0	0	0	0	0	0	0	0	0
1-oleoyl-2-docosapentaenoyl-gpc (18:1/22:5n6)	0		0	0	0	0	0	0	0	0	0
1-oleoyl-2-eicosapentaenoyl-gpc (18:1/20:5)	0		0	0	0	0	0	0	0	0	0
1-oleoyl-2-linoleoyl-glycerol (18:1/18:2)	0		0	0	0	0	0	0	0	0	0
1-oleoyl-2-linoleoyl-gpc (18:1/18:2)	0		0	0	0	0	0	0	0	0	0
1-oleoyl-2-linoleoyl-gpe (18:1/18:2)	0		0	0	0	0	0	0	0	0	0
1-oleoyl-gpg (18:1)	0		0	0	0	0	0	0	0	0	0
1-oleoyl-gps (18:1)	0		0	0	0	0	0	0	0	0	0
1-oleoylglycerol (1-monoolein)	0		0	0	0	0	0	0	0	0	0
1-oleoylglycerophosphocholine (18:1)	0		0	0	0	0	0	0	0	0	0
1-oleoylglycerophosphoethanolamine	0		0	0	0	0	0	0	0	0	0
1-oleoylglycerophosphoinositol	0		0	0	0	0	0	0	0	0	0
1-oleoylglycerophosphoserine	0		0	0	0	0	0	0	0	0	0
1-palmitoleoyl-3-oleoyl-glycerol (16:1/18:1)	0		0	0	0	0	0	0	0	0	0
1-palmitoleoyl-2-docosahexaenoyl-gpc (16:1/22:6)	0		0	0	0	0	0	0	0	0	0
1-palmitoleoyl-2-linolenoyl-gpc (16:1/18:3)	0		0	0	0	0	0	0	0	0	0
1-palmitoleoyl-2-linoleoyl-gpc (16:1/18:2)	0		0	0	0	0	0	0	0	0	0
1-palmitoleoyl-2-oleoyl-glycerol (16:1/18:1)	0		0	0	0	0	0	0	0	0	0
1-palmitoleoylglycerol (16:1)	0		0	0	0	0	0	0	0	0	0
1-palmitoleoylglycerophosphocholine (16:1)	0		0	0	0	0	0	0	0	0	0
1-palmitoyl-3-linoleoyl-glycerol (16:0/18:2)	0		0	0	0	0	0	0	0	0	0
1-palmitoyl-2-adrenoyl-gpc (16:0/22:4)	0		0	0	0	0	0	0	0	0	0
1-palmitoyl-2-alpha-linolenoyl-gpc (16:0/18:3n3)	0		0	0	0	0	0	0	0	0	0
1-palmitoyl-2-arachidonoyl-gpc (16:0/20:4)	0		0	0	0	0	0	0	0	0	0
1-palmitoyl-2-arachidonoyl-gpc (16:0/20:4n6)	0		0	0	0	0	0	0	0	0	0
1-palmitoyl-2-arachidonoyl-gpe (16:0/20:4)	0		0	0	0	0	0	0	0	0	0
1-palmitoyl-2-arachidonoyl-gpi (16:0/20:4)	0		0	0	0	0	0	0	0	0	0
1-palmitoyl-2-dihomo-linolenoyl-gpc (16:0/20:3n3 or 6)	0		0	0	0	0	0	0	0	0	0
1-palmitoyl-2-dihomo-linolenoyl-gpe (16:0/20:3)	0		0	0	0	0	0	0	0	0	0
1-palmitoyl-2-docosahexaenoyl-gpc (16:0/22:6)	0		0	0	0	0	0	0	0	0	0
1-palmitoyl-2-docosahexaenoyl-gpe (16:0/22:6)	0		0	0	0	0	0	0	0	0	0
1-palmitoyl-2-eicosapentaenoyl-gpc (16:0/20:5)	0		0	0	0	0	0	0	0	0	0
1-palmitoyl-2-eicosapentaenoyl-gpe (16:0/20:5)	0		0	0	0	0	0	0	0	0	0
1-palmitoyl-2-linolenoyl-gpc (16:0/18:3)	0		0	0	0	0	0	0	0	0	0
1-palmitoyl-2-linoleoyl-glycerol (16:0/18:2)	0		0	0	0	0	0	0	0	0	0
1-palmitoyl-2-linoleoyl-gpc (16:0/18:2)	0		0	0	0	0	0	0	0	0	0
1-palmitoyl-2-linoleoyl-gpe (16:0/18:2)	0		0	0	0	0	0	0	0	0	0
1-palmitoyl-2-linoleoyl-gpi (16:0/18:2)	0		0	0	0	0	0	0	0	0	0
1-palmitoyl-2-meadoyl-gpc (16:0/20:3n9)	0		0	0	0	0	0	0	0	0	0
1-palmitoyl-2-oleoyl-gpc (16:0/18:1)	0		0	0	0	0	0	0	0	0	0
1-palmitoyl-2-oleoyl-gpe (16:0/18:1)	0		0	0	0	0	0	0	0	0	0
1-palmitoyl-2-oleoyl-gpi (16:0/18:1)	0		0	0	0	0	0	0	0	0	0
1-palmitoyl-2-palmitoleoyl-gpc (16:0/16:1)	0		0	0	0	0	0	0	0	0	0
1-palmitoyl-2-pentadecanoyl-gpc (16:0/15:0)	0		0	0	0	0	0	0	0	0	0
1-palmitoyl-2-stearoyl-gpc (16:0/18:0)	0		0	0	0	0	0	0	0	0	0
1-palmitoyl-gpa (16:0)	0		0	0	0	0	0	0	0	0	0
1-palmitoylglycerol (1-monopalmitin)	0		0	0	0	0	0	0	0	0	0
1-palmitoylglycerophosphocholine (16:0)	0		0	0	0	0	0	0	0	0	0
1-palmitoylglycerophosphoethanolamine	0		0	0	0	0	0	0	0	0	0
1-palmitoylglycerophosphoinositol	0		0	0	0	0	0	0	0	0	0
1-palmityl-2-arachidonoyl-gpc (o-16:0/20:4)	0		0	0	0	0	0	0	0	0	0
1-palmityl-2-linoleoyl-gpc (o-16:0/18:2)	0		0	0	0	0	0	0	0	0	0
1-palmityl-2-oleoyl-gpc (o-16:0/18:1)	0		0	0	0	0	0	0	0	0	0
1-palmityl-2-palmitoyl-gpc (o-16:0/16:0)	0		0	0	0	0	0	0	0	0	0
1-palmityl-2-stearoyl-gpc (o-16:0/18:0)	0		0	0	0	0	0	0	0	0	0
1-palmityl-gpc (o-16:0)	0		0	0	0	0	0	0	0	0	0
1-palmityl-gpe (o-16:0)	0		0	0	0	0	0	0	0	0	0
1-pentadecanoyl-2-arachidonoyl-gpc (15:0/20:4)	0		0	0	0	0	0	0	0	0	0
1-pentadecanoyl-2-docosahexaenoyl-gpc (15:0/22:6)	0		0	0	0	0	0	0	0	0	0
1-pentadecanoyl-2-linoleoyl-gpc (15:0/18:2)	0		0	0	0	0	0	0	0	0	0
1-pentadecanoyl-2-oleoyl-gpc (15:0/18:1)	0		0	0	0	0	0	0	0	0	0
1-pentadecanoyl-gpc (15:0)	0		0	0	0	0	0	0	0	0	0
1-pentadecanoylglycerol (15:0)	0		0	0	0	0	0	0	0	0	0
1-ribosyl-imidazoleacetate	0		0	0	0	0	0	0	0	0	0
1-stearoyl-2-(hydroxylinoleoyl)-gpc (18:0/18:2(oh))	0		0	0	0	0	0	0	0	0	0
1-stearoyl-2-adrenoyl-gpc (18:0/22:4)	0		0	0	0	0	0	0	0	0	0
1-stearoyl-2-adrenoyl-gpe (18:0/22:4)	0		0	0	0	0	0	0	0	0	0
1-stearoyl-2-arachidonoyl-gpc (18:0/20:4)	0		0	0	0	0	0	0	0	0	0
1-stearoyl-2-arachidonoyl-gpe (18:0/20:4)	0		0	0	0	0	0	0	0	0	0
1-stearoyl-2-arachidonoyl-gpi (18:0/20:4)	0		0	0	0	0	0	0	0	0	0
1-stearoyl-2-arachidonoyl-gps (18:0/20:4)	0		0	0	0	0	0	0	0	0	0
1-stearoyl-2-dihomo-linolenoyl-gpc (18:0/20:3n3 or 6)	0		0	0	0	0	0	0	0	0	0
1-stearoyl-2-dihomo-linolenoyl-gpe (18:0/20:3n3 or 6)	0		0	0	0	0	0	0	0	0	0
1-stearoyl-2-dihomo-linolenoyl-gpi (18:0/20:3n3 or 6)	0		0	0	0	0	0	0	0	0	0
1-stearoyl-2-docosahexaenoyl-gpc (18:0/22:6)	0		0	0	0	0	0	0	0	0	0
1-stearoyl-2-docosahexaenoyl-gpe (18:0/22:6)	0		0	0	0	0	0	0	0	0	0
1-stearoyl-2-docosapentaenoyl-gpc (18:0/22:5n3)	0		0	0	0	0	0	0	0	0	0
1-stearoyl-2-docosapentaenoyl-gpc (18:0/22:5n6)	0		0	0	0	0	0	0	0	0	0
1-stearoyl-2-linoleoyl-gpc (18:0/18:2)	0		0	0	0	0	0	0	0	0	0
1-stearoyl-2-linoleoyl-gpe (18:0/18:2)	0		0	0	0	0	0	0	0	0	0
1-stearoyl-2-linoleoyl-gpi (18:0/18:2)	0		0	0	0	0	0	0	0	0	0
1-stearoyl-2-meadoyl-gpc (18:0/20:3n9)	0		0	0	0	0	0	0	0	0	0
1-stearoyl-2-oleoyl-gpc (18:0/18:1)	0		0	0	0	0	0	0	0	0	0
1-stearoyl-2-oleoyl-gpe (18:0/18:1)	0		0	0	0	0	0	0	0	0	0
1-stearoyl-2-oleoyl-gps (18:0/18:1)	0		0	0	0	0	0	0	0	0	0
1-stearoyl-gps (18:0)	0		0	0	0	0	0	0	0	0	0
1-stearoylglycerol (1-monostearin)	0		0	0	0	0	0	0	0	0	0
1-stearoylglycerophosphocholine (18:0)	0		0	0	0	0	0	0	0	0	0
1-stearoylglycerophosphoethanolamine	0		0	0	0	0	0	0	0	0	0
1-stearoylglycerophosphoinositol	0		0	0	0	0	0	0	0	0	0
1-stearoylglycerophosphoserine	0		0	0	0	0	0	0	0	0	0
1-stearoylplasmenylethanolamine	0		0	0	0	0	0	0	0	0	0
1-stearyl-2-arachidonoyl-gpc (o-18:0/20:4)	0		0	0	0	0	0	0	0	0	0
1-stearyl-2-docosapentaenoyl-gpc (o-18:0/22:5n3)	0		0	0	0	0	0	0	0	0	0
1-stearyl-gpc (o-18:0)	0		0	0	0	0	0	0	0	0	0
1-stearyl-gpe (o-18:0)	0		0	0	0	0	0	0	0	0	0
1,2-dilinoleoyl-gpc (18:2/18:2)	0		0	0	0	0	0	0	0	0	0
1,2-dilinoleoyl-gpe (18:2/18:2)	0		0	0	0	0	0	0	0	0	0
1,2-dimyristoyl-gpc (14:0/14:0)	0		0	0	0	0	0	0	0	0	0
1,2-dioleoyl-gpc (18:1/18:1)	0		0	0	0	0	0	0	0	0	0
1,2-dioleoyl-gpe (18:1/18:1)	0		0	0	0	0	0	0	0	0	0
1,2-dipalmitoyl-gpc (16:0/16:0)	0		0	0	0	0	0	0	0	0	0
1,2-distearoyl-gpc (18:0/18:0)	0		0	0	0	0	0	0	0	0	0
1,2,3-benzenetriol sulfate	0		0	0	0	0	0	0	0	0	0
1,3-dimethylurate	0		0	0	0	0	0	0	0	0	0
1,3,7-trimethylurate	0		0	0	0	0	0	0	0	0	0
1,7-dimethylurate	0		0	0	0	0	0	0	0	0	0
1h-indole-7-acetic acid	0		0	0	0	0	0	0	0	0	0
2-aminophenol sulfate	0		0	0	0	0	0	0	0	0	0
2-arachidonoylglycerophosphocholine	0		0	0	0	0	0	0	0	0	0
2-arachidonoylglycerophosphoethanolamine	0		0	0	0	0	0	0	0	0	0
2-butenoylglycine	0		0	0	0	0	0	0	0	0	0
2-docosahexaenoyl-gpc (22:6)	0		0	0	0	0	0	0	0	0	0
2-docosahexaenoyl-gpe (22:6)	0		0	0	0	0	0	0	0	0	0
2-docosahexaenoylglycerophosphocholine	0		0	0	0	0	0	0	0	0	0
2-eicosatrienoylglycerophosphocholine	0		0	0	0	0	0	0	0	0	0
2-eicosenoylglycerophosphocholine(20:1n9)	0		0	0	0	0	0	0	0	0	0
2-ethylhexanoate	0		0	0	0	0	0	0	0	0	0
2-hydroxy-3-methylvalerate	0		0	0	0	0	0	0	0	0	0
2-hydroxyacetaminophen sulfate	0		0	0	0	0	0	0	0	0	0
2-hydroxyadipate	0		0	0	0	0	0	0	0	0	0
2-hydroxybutyrate/2-hydroxyisobutyrate	0		0	0	0	0	0	0	0	0	0
2-hydroxyhippurate (salicylurate)	0		0	0	0	0	0	0	0	0	0
2-hydroxyibuprofen	0		0	0	0	0	0	0	0	0	0
2-hydroxynervonate	0		0	0	0	0	0	0	0	0	0
2-hydroxyphenylacetate	0		0	0	0	0	0	0	0	0	0
2-isopropylmalate	0		0	0	0	0	0	0	0	0	0
2-linolenoyl-gpc (18:3)	0		0	0	0	0	0	0	0	0	0
2-linolenoylglycerophosphocholine(18:3n3)	0		0	0	0	0	0	0	0	0	0
2-linoleoylglycerol (18:2)	0		0	0	0	0	0	0	0	0	0
2-linoleoylglycerophosphocholine	0		0	0	0	0	0	0	0	0	0
2-linoleoylglycerophosphoethanolamine	0		0	0	0	0	0	0	0	0	0
2-methoxyresorcinol sulfate	0		0	0	0	0	0	0	0	0	0
2-methylbutyrylcarnitine (c5)	0		0	0	0	0	0	0	0	0	0
2-methylbutyrylglycine	0		0	0	0	0	0	0	0	0	0
2-methylbutyrylglycine (c5)	0		0	0	0	0	0	0	0	0	0
2-methylcitrate	0		0	0	0	0	0	0	0	0	0
Methylmalonylcarnitine	0		0	0	0	0	0	0	0	0	0
2-myristoylglycerophosphocholine	0		0	0	0	0	0	0	0	0	0
2-oleoylglycerol (18:1)	0		0	0	0	0	0	0	0	0	0
2-oleoylglycerophosphocholine	0		0	0	0	0	0	0	0	0	0
2-oleoylglycerophosphoethanolamine	0		0	0	0	0	0	0	0	0	0
2-oxindole-3-acetate	0		0	0	0	0	0	0	0	0	0
2-oxoarginine	0		0	0	0	0	0	0	0	0	0
2-palmitoleoylglycerophosphocholine	0		0	0	0	0	0	0	0	0	0
2-palmitoylglycerol (16:0)	0		0	0	0	0	0	0	0	0	0
2-palmitoylglycerophosphocholine	0		0	0	0	0	0	0	0	0	0
2-palmitoylglycerophosphoethanolamine	0		0	0	0	0	0	0	0	0	0
2-pyrrolidinone	0		0	0	0	0	0	0	0	0	0
2-stearoyl-gpe (18:0)	0		0	0	0	0	0	0	0	0	0
2-stearoyl-gpi (18:0)	0		0	0	0	0	0	0	0	0	0
2-stearoylglycerol (2-monostearin)	0		0	0	0	0	0	0	0	0	0
2-stearoylglycerophosphocholine	0		0	0	0	0	0	0	0	0	0
2-stearoylglycerophosphoethanolamine	0		0	0	0	0	0	0	0	0	0
2,3-dihydroxyisovalerate	0		0	0	0	0	0	0	0	0	0
2,3-diphosphoglycerate	0		0	0	0	0	0	0	0	0	0
2,8-quinolinediol sulfate	0		0	0	0	0	0	0	0	0	0
2'-deoxyuridine	0		0	0	0	0	0	0	0	0	0
2'-o-methyluridine	0		0	0	0	0	0	0	0	0	0
3-(3-hydroxyphenyl)propionate	0		0	0	0	0	0	0	0	0	0
3-(3-hydroxyphenyl)propionate sulfate	0		0	0	0	0	0	0	0	0	0
Hydroxyphenyllactate	0		0	0	0	0	0	0	0	0	0
3-(4-hydroxyphenyl)propionate	0		0	0	0	0	0	0	0	0	0
3-(n-acetyl-l-cystein-s-yl) acetaminophen	0		0	0	0	0	0	0	0	0	0
3-[3-(sulfooxy)phenyl]propanoic acid	0		0	0	0	0	0	0	0	0	0
3-acetylphenol sulfate	0		0	0	0	0	0	0	0	0	0
3-aminoisobutyrate	0		0	0	0	0	0	0	0	0	0
3-carboxy-4-methyl-5-pentyl-2-furanpropionate (3-cmpfp)	0		0	0	0	0	0	0	0	0	0
3-ethylphenylsulfate	0		0	0	0	0	0	0	0	0	0
3-hydroxy-3-methylglutarate	0		0	0	0	0	0	0	0	0	0
3-hydroxyadipate	0		0	0	0	0	0	0	0	0	0
3-hydroxybutyrylcarnitine	0		0	0	0	0	0	0	0	0	0
3-hydroxyhexanoate	0		0	0	0	0	0	0	0	0	0
3-hydroxyhippurate	0		0	0	0	0	0	0	0	0	0
3-hydroxyindolin-2-one	0		0	0	0	0	0	0	0	0	0
3-hydroxylaurate	0		0	0	0	0	0	0	0	0	0
3-hydroxymyristate	0		0	0	0	0	0	0	0	0	0
3-hydroxypyridine sulfate	0		0	0	0	0	0	0	0	0	0
3-hydroxysebacate	0		0	0	0	0	0	0	0	0	0
3-methoxycatechol sulfate	0		0	0	0	0	0	0	0	0	0
3-methoxytyramine sulfate	0		0	0	0	0	0	0	0	0	0
3-methyl catechol sulfate	0		0	0	0	0	0	0	0	0	0
3-methyladipate	0		0	0	0	0	0	0	0	0	0
3-methyladipoylcarnitine	0		0	0	0	0	0	0	0	0	0
3-methylglutaconate	0		0	0	0	0	0	0	0	0	0
3-methylglutarylcarnitine	0		0	0	0	0	0	0	0	0	0
3-methylhistidine	0		0	0	0	0	0	0	0	0	0
3-methylxanthine	0		0	0	0	0	0	0	0	0	0
3-phenylpropionate (hydrocinnamate)	0		0	0	0	0	0	0	0	0	0
3-phosphoglycerate	0		0	0	0	0	0	0	0	0	0
3-s-cysteinyl-2-methylpropanoate	0		0	0	0	0	0	0	0	0	0
3,4-methyleneheptanoylcarnitine	0		0	0	0	0	0	0	0	0	0
3,7-dimethylurate	0		0	0	0	0	0	0	0	0	0
3b-hydroxy-5-cholenoic acid	0		0	0	0	0	0	0	0	0	0
3beta-hydroxy-5-cholestenoate	0		0	0	0	0	0	0	0	0	0
3beta,7alpha-dihydroxy-5-cholestenoate	0		0	0	0	0	0	0	0	0	0
4-acetamidophenol	0		0	0	0	0	0	0	0	0	0
4-acetamidophenylglucuronide	0		0	0	0	0	0	0	0	0	0
4-acetaminophen sulfate	0		0	0	0	0	0	0	0	0	0
4-acetylphenol sulfate	0		0	0	0	0	0	0	0	0	0
4-acetylphenyl sulfate	0		0	0	0	0	0	0	0	0	0
4-allylphenol sulfate	0		0	0	0	0	0	0	0	0	0
4-androsten-3alpha,17alpha-diol monosulfate	0		0	0	0	0	0	0	0	0	0
4-androsten-3beta,17beta-diol disulfate	0		0	0	0	0	0	0	0	0	0
4-androsten-3beta,17beta-diol monosulfate	0		0	0	0	0	0	0	0	0	0
4-cholesten-3-one	0		0	0	0	0	0	0	0	0	0
4-ethylphenylsulfate	0		0	0	0	0	0	0	0	0	0
4-hydroxy-2-oxoglutaric acid	0		0	0	0	0	0	0	0	0	0
4-hydroxybenzoate	0		0	0	0	0	0	0	0	0	0
4-hydroxychlorothalonil	0		0	0	0	0	0	0	0	0	0
4-hydroxycoumarin	0		0	0	0	0	0	0	0	0	0
4-hydroxyglutamate	0		0	0	0	0	0	0	0	0	0
4-hydroxyphenylacetatoylcarnitine	0		0	0	0	0	0	0	0	0	0
4-hydroxyphenylacetylglutamine	0		0	0	0	0	0	0	0	0	0
4-hydroxyphenylpyruvate	0		0	0	0	0	0	0	0	0	0
4-imidazoleacetate	0		0	0	0	0	0	0	0	0	0
4-methoxyphenol sulfate	0		0	0	0	0	0	0	0	0	0
4-methylguaiacol sulfate	0		0	0	0	0	0	0	0	0	0
4-vinylguaiacol sulfate	0		0	0	0	0	0	0	0	0	0
5-(galactosylhydroxy)-l-lysine	0		0	0	0	0	0	0	0	0	0
5-acetylamino-6-amino-3-methyluracil	0		0	0	0	0	0	0	0	0	0
5-acetylamino-6-formylamino-3-methyluracil	0		0	0	0	0	0	0	0	0	0
5-bromotryptophan	0		0	0	0	0	0	0	0	0	0
5-dodecenoylcarnitine (c12:1)	0		0	0	0	0	0	0	0	0	0
5-hydroxyhexanoate	0		0	0	0	0	0	0	0	0	0
5-hydroxylysine	0		0	0	0	0	0	0	0	0	0
5-methylnorleucine	0		0	0	0	0	0	0	0	0	0
5-methylthioribose	0		0	0	0	0	0	0	0	0	0
5-pregnen-3b, 17-diol-20-one 3-sulfate	0		0	0	0	0	0	0	0	0	0
5,6-dihydrouracil	0		0	0	0	0	0	0	0	0	0
5,6-dihydrouridine	0		0	0	0	0	0	0	0	0	0
5alpha-androstan-3alpha,17alpha-diol monosulfate	0		0	0	0	0	0	0	0	0	0
5alpha-androstan-3alpha,17beta-diol disulfate	0		0	0	0	0	0	0	0	0	0
5alpha-androstan-3alpha,17beta-diol monosulfate	0		0	0	0	0	0	0	0	0	0
5alpha-androstan-3alpha, 17beta-diol-17-glucosiduronate	0		0	0	0	0	0	0	0	0	0
5alpha-androstan-3beta,17alpha-diol disulfate	0		0	0	0	0	0	0	0	0	0
5alpha-androstan-3beta,17beta-diol disulfate	0		0	0	0	0	0	0	0	0	0
5alpha-androstan-3beta,17beta-diol monosulfate	0		0	0	0	0	0	0	0	0	0
5alpha-pregnan-3(alpha or beta),20beta-diol disulfate	0		0	0	0	0	0	0	0	0	0
5alpha-pregnan-3beta-ol,20-one sulfate	0		0	0	0	0	0	0	0	0	0
5alpha-pregnan-3beta,20alpha-diol monosulfate	0		0	0	0	0	0	0	0	0	0
5alpha-pregnan-3beta,20beta-diol monosulfate	0		0	0	0	0	0	0	0	0	0
5alpha-pregnan-diol disulfate	0		0	0	0	0	0	0	0	0	0
6-bromotryptophan	0		0	0	0	0	0	0	0	0	0
6-oxopiperidine-2-carboxylate	0		0	0	0	0	0	0	0	0	0
7-alpha-hydroxy-3-oxo-4-cholestenoate (7-hoca)	0		0	0	0	0	0	0	0	0	0
7-hydroxycholesterol (alpha or beta)	0		0	0	0	0	0	0	0	0	0
7-hydroxyindole sulfate	0		0	0	0	0	0	0	0	0	0
7-methylurate	0		0	0	0	0	0	0	0	0	0
7-methylxanthine	0		0	0	0	0	0	0	0	0	0
8-hydroxyoctanoate	0		0	0	0	0	0	0	0	0	0
9-hydroxystearate	0		0	0	0	0	0	0	0	0	0
9,10-dihome	0		0	0	0	0	0	0	0	0	0
11-dehydrocorticosterone	0		0	0	0	0	0	0	0	0	0
12,13-dihome	0		0	0	0	0	0	0	0	0	0
13-methylmyristic acid	0		0	0	0	0	0	0	0	0	0
15-methylpalmitate	0		0	0	0	0	0	0	0	0	0
15-methylpalmitate (i17:0)	0		0	0	0	0	0	0	0	0	0
15-methylpalmitate (isobar with 2-methylpalmitate)	0		0	0	0	0	0	0	0	0	0
16-hydroxypalmitate	0		0	0	0	0	0	0	0	0	0
16a-hydroxy dhea 3-sulfate	0		0	0	0	0	0	0	0	0	0
17-methylstearate (i19:0)	0		0	0	0	0	0	0	0	0	0
17alpha-hydroxypregnenolone 3-sulfate	0		0	0	0	0	0	0	0	0	0
21-hydroxypregnenolone monosulfate	0		0	0	0	0	0	0	0	0	0
(14 or 15)-methylpalmitate (a17:0 or i17:0)	0		0	0	0	0	0	0	0	0	0
(16 or 17)-methylstearate (a19:0 or i19:0)	0		0	0	0	0	0	0	0	0	0
(hyp-3)-bradykinin	0		0	0	0	0	0	0	0	0	0
(n(1) + n(8))-acetylspermidine	0		0	0	0	0	0	0	0	0	0
acesulfame	0		0	0	0	0	0	0	0	0	0
acetylcarnitine	0		0	0	0	0	0	0	0	0	0
aconitate [cis or trans]	0		0	0	0	0	0	0	0	0	0
adenosine	0		0	0	0	0	0	0	0	0	0
adenosine 3',5'-cyclic monophosphate (camp)	0		0	0	0	0	0	0	0	0	0
Adenosine diphosphate	0		0	0	0	0	0	0	0	0	0
adenosine 5'-diphosphoribose (adp-ribose)	0		0	0	0	0	0	0	0	0	0
adenosine 5'-monophosphate (amp)	0		0	0	0	0	0	0	0	0	0
adipate (c6-dc)	0		0	0	0	0	0	0	0	0	0
adipoylcarnitine	0		0	0	0	0	0	0	0	0	0
adipoylcarnitine (c6-dc)	0		0	0	0	0	0	0	0	0	0
adp	0		0	0	0	0	0	0	0	0	0
adpsgegdfxaegggvr	0		0	0	0	0	0	0	0	0	0
adsgegdfxaegggvr	0		0	0	0	0	0	0	0	0	0
alanylleucine	0		0	0	0	0	0	0	0	0	0
alliin	0		0	0	0	0	0	0	0	0	0
allopurinol riboside	0		0	0	0	0	0	0	0	0	0
alpha-cehc sulfate	0		0	0	0	0	0	0	0	0	0
alpha-hydroxycaproate	0		0	0	0	0	0	0	0	0	0
alpha-hydroxyisocaproate	0		0	0	0	0	0	0	0	0	0
alpha-hydroxyisovaleroyl carnitine	0		0	0	0	0	0	0	0	0	0
alpha-ketoglutaramate	0		0	0	0	0	0	0	0	0	0
amp	0		0	0	0	0	0	0	0	0	0
andro steroid monosulfate	0		0	0	0	0	0	0	0	0	0
andro steroid monosulfate c19h28o6s	0		0	0	0	0	0	0	0	0	0
androstenediol (3alpha, 17alpha) monosulfate	0		0	0	0	0	0	0	0	0	0
androstenediol (3beta,17beta) disulfate	0		0	0	0	0	0	0	0	0	0
androstenediol (3beta,17beta) monosulfate	0		0	0	0	0	0	0	0	0	0
androsterone glucuronide	0		0	0	0	0	0	0	0	0	0
anserine	0		0	0	0	0	0	0	0	0	0
anthranilate	0		0	0	0	0	0	0	0	0	0
arabitol/xylitol	0		0	0	0	0	0	0	0	0	0
arabonate/xylonate	0		0	0	0	0	0	0	0	0	0
Arachidonylcarnitine	0		0	0	0	0	0	0	0	0	0
arachidonoylcholine	0		0	0	0	0	0	0	0	0	0
arachidoyl sphingomyelin	0		0	0	0	0	0	0	0	0	0
arachidoylcarnitine (c20)	0		0	0	0	0	0	0	0	0	0
argininate	0		0	0	0	0	0	0	0	0	0
asparagylvaline	0		0	0	0	0	0	0	0	0	0
azelate (c9-dc)	0		0	0	0	0	0	0	0	0	0
azelate (nonanedioate)	0		0	0	0	0	0	0	0	0	0
behenate (22:0)	0		0	0	0	0	0	0	0	0	0
behenoyl dihydrosphingomyelin (d18:0/22:0)	0		0	0	0	0	0	0	0	0	0
behenoyl sphingomyelin	0		0	0	0	0	0	0	0	0	0
behenoyl sphingomyelin (d18:1/22:0)	0		0	0	0	0	0	0	0	0	0
behenoylcarnitine (c22)	0		0	0	0	0	0	0	0	0	0
beta-citrylglutamate	0		0	0	0	0	0	0	0	0	0
beta-hydroxyisovaleroylcarnitine	0		0	0	0	0	0	0	0	0	0
betonicine	0		0	0	0	0	0	0	0	0	0
bilirubin (z,z)	0		0	0	0	0	0	0	0	0	0
biochemical	0		0	0	0	0	0	0	0	0	0
bradykinin	0		0	0	0	0	0	0	0	0	0
bradykinin, des-arg(9)	0		0	0	0	0	0	0	0	0	0
bradykinin, hydroxy-pro(3)	0		0	0	0	0	0	0	0	0	0
butyrylcarnitine	0		0	0	0	0	0	0	0	0	0
campesterol	0		0	0	0	0	0	0	0	0	0
carboxyethyl-gaba	0		0	0	0	0	0	0	0	0	0
carboxyibuprofen	0		0	0	0	0	0	0	0	0	0
carnosine	0		0	0	0	0	0	0	0	0	0
carotene diol	0		0	0	0	0	0	0	0	0	0
ceramide (d16:1/24:1, d18:1/22:1)	0		0	0	0	0	0	0	0	0	0
ceramide (d18:1/14:0, d16:1/16:0)	0		0	0	0	0	0	0	0	0	0
ceramide (d18:1/20:0, d16:1/22:0, d20:1/18:0)	0		0	0	0	0	0	0	0	0	0
ceramide (d18:2/24:1, d18:1/24:2)	0		0	0	0	0	0	0	0	0	0
cerotoylcarnitine (c26)	0		0	0	0	0	0	0	0	0	0
chenodeoxycholate	0		0	0	0	0	0	0	0	0	0
chiro-inositol	0		0	0	0	0	0	0	0	0	0
cholestanol	0		0	0	0	0	0	0	0	0	0
choline phosphate	0		0	0	0	0	0	0	0	0	0
cinnamoylglycine	0		0	0	0	0	0	0	0	0	0
cis-4-decenoylcarnitine (c10:1)	0		0	0	0	0	0	0	0	0	0
cis-cyclo[l-ala-l-pro]	0		0	0	0	0	0	0	0	0	0
cis-urocanate	0		0	0	0	0	0	0	0	0	0
cis-vaccenate (18:1n7)	0		0	0	0	0	0	0	0	0	0
citramalate	0		0	0	0	0	0	0	0	0	0
cmp	0		0	0	0	0	0	0	0	0	0
cyclo(ala-pro)	0		0	0	0	0	0	0	0	0	0
cyclo(gly-pro)	0		0	0	0	0	0	0	0	0	0
cyclo(his-pro)	0		0	0	0	0	0	0	0	0	0
cys-gly, oxidized	0		0	0	0	0	0	0	0	0	0
cystathionine	0		0	0	0	0	0	0	0	0	0
cysteine s-sulfate	0		0	0	0	0	0	0	0	0	0
cysteine sulfinic acid	0		0	0	0	0	0	0	0	0	0
cysteinylglycine	0		0	0	0	0	0	0	0	0	0
cysteinylglycine disulfide	0		0	0	0	0	0	0	0	0	0
cystine	0		0	0	0	0	0	0	0	0	0
cytosine	0		0	0	0	0	0	0	0	0	0
daidzein sulfate	0		0	0	0	0	0	0	0	0	0
decanoylcarnitine	0		0	0	0	0	0	0	0	0	0
dehydroepiandrosterone sulfate (dhea-s)	0		0	0	0	0	0	0	0	0	0
dehydroisohmdb02759 (dhea-s)	0		0	0	0	0	0	0	0	0	0
delta-cehc	0		0	0	0	0	0	0	0	0	0
delta-tocopherol	0		0	0	0	0	0	0	0	0	0
deoxycholate	0		0	0	0	0	0	0	0	0	0
diacylglycerol (14:0/18:1, 16:0/16:1)	0		0	0	0	0	0	0	0	0	0
diacylglycerol (16:1/18:2, 16:0/18:3)	0		0	0	0	0	0	0	0	0	0
diglycerol	0		0	0	0	0	0	0	0	0	0
Eicosadienoic Acid	0		0	0	0	0	0	0	0	0	0
dihomo-linolenate (20:3n3 or n6)	0		0	0	0	0	0	0	0	0	0
dihomo-linolenoyl-choline	0		0	0	0	0	0	0	0	0	0
dihomo-linolenoylcarnitine (c20:3n3 or 6)	0		0	0	0	0	0	0	0	0	0
dihomo-linoleoylcarnitine (c20:2)	0		0	0	0	0	0	0	0	0	0
dihydroferulic acid	0		0	0	0	0	0	0	0	0	0
dimethylarginine (sdma + adma)	0		0	0	0	0	0	0	0	0	0
docosadioate	0		0	0	0	0	0	0	0	0	0
docosadioate (c22-dc)	0		0	0	0	0	0	0	0	0	0
docosapentaenoate (n3 dpa; 22:5n3)	0		0	0	0	0	0	0	0	0	0
dodecadienoate (12:2)	0		0	0	0	0	0	0	0	0	0
dodecanedioate	0		0	0	0	0	0	0	0	0	0
dodecanedioate (c12-dc)	0		0	0	0	0	0	0	0	0	0
dodecenedioate (c12:1-dc)	0		0	0	0	0	0	0	0	0	0
dopamine 3-o-sulfate	0		0	0	0	0	0	0	0	0	0
dopamine sulfate	0		0	0	0	0	0	0	0	0	0
dsgegdfxaegggvr	0		0	0	0	0	0	0	0	0	0
edta	0		0	0	0	0	0	0	0	0	0
eicosanedioate (c20-dc)	0		0	0	0	0	0	0	0	0	0
eicosanodioate	0		0	0	0	0	0	0	0	0	0
eicosanodioate (c20-dc)	0		0	0	0	0	0	0	0	0	0
eicosenoate (20:1)	0		0	0	0	0	0	0	0	0	0
eicosenoate (20:1n9 or 11)	0		0	0	0	0	0	0	0	0	0
eicosenoyl sphingomyelin	0		0	0	0	0	0	0	0	0	0
eicosenoyl sphingomyelin (20:1)	0		0	0	0	0	0	0	0	0	0
eicosenoylcarnitine (c20:1)	0		0	0	0	0	0	0	0	0	0
epiandrosterone sulfate	0		0	0	0	0	0	0	0	0	0
epihmdb02759	0		0	0	0	0	0	0	0	0	0
epsilon-caprolactam	0		0	0	0	0	0	0	0	0	0
erucoyl sphingomyelin	0		0	0	0	0	0	0	0	0	0
erucoyl sphingomyelin (22:1)	0		0	0	0	0	0	0	0	0	0
ethyl paraben sulfate	0		0	0	0	0	0	0	0	0	0
ethylmalonate	0		0	0	0	0	0	0	0	0	0
ethylparaben sulfate	0		0	0	0	0	0	0	0	0	0
etiocholanolone glucuronide	0		0	0	0	0	0	0	0	0	0
eugenol sulfate	0		0	0	0	0	0	0	0	0	0
euricoyl sphingomyelin	0		0	0	0	0	0	0	0	0	0
fad	0		0	0	0	0	0	0	0	0	0
ferulic acid 4-sulfate	0		0	0	0	0	0	0	0	0	0
fibrinopeptide a	0		0	0	0	0	0	0	0	0	0
fibrinopeptide a, des-ala(1)	0		0	0	0	0	0	0	0	0	0
flavin adenine dinucleotide (fad)	0		0	0	0	0	0	0	0	0	0
furaneol sulfate	0		0	0	0	0	0	0	0	0	0
galactitol (dulcitol)	0		0	0	0	0	0	0	0	0	0
galactonate	0		0	0	0	0	0	0	0	0	0
gamma-aminobutyrate (gaba)	0		0	0	0	0	0	0	0	0	0
gamma-cehc glucuronide	0		0	0	0	0	0	0	0	0	0
gamma-cehc sulfate	0		0	0	0	0	0	0	0	0	0
gamma-glutamyl-alpha-lysine	0		0	0	0	0	0	0	0	0	0
gamma-glutamyl-epsilon-lysine	0		0	0	0	0	0	0	0	0	0
gamma-glutamylcitrulline	0		0	0	0	0	0	0	0	0	0
gamma-glutamylglycine	0		0	0	0	0	0	0	0	0	0
gamma-glutamylhistidine	0		0	0	0	0	0	0	0	0	0
gamma-tocopherol/beta-tocopherol	0		0	0	0	0	0	0	0	0	0
gentisate	0		0	0	0	0	0	0	0	0	0
glucuronate	0		0	0	0	0	0	0	0	0	0
glucuronide of c10h18o2	0		0	0	0	0	0	0	0	0	0
glucuronide of c10h18o2 (7)	0		0	0	0	0	0	0	0	0	0
glucuronide of c10h18o2 (8)	0		0	0	0	0	0	0	0	0	0
glucuronide of c12h22o4	0		0	0	0	0	0	0	0	0	0
glucuronide of piperine metabolite c17h21no3	0		0	0	0	0	0	0	0	0	0
glucuronide of piperine metabolite c17h21no3 (4)	0		0	0	0	0	0	0	0	0	0
glucuronide of piperine metabolite c17h21no3 (5)	0		0	0	0	0	0	0	0	0	0
glutamate, gamma-methyl ester	0		0	0	0	0	0	0	0	0	0
glutamine conjugate of c8h12o4	0		0	0	0	0	0	0	0	0	0
glutarate (c5-dc)	0		0	0	0	0	0	0	0	0	0
glutarate (pentanedioate)	0		0	0	0	0	0	0	0	0	0
glutarylcarnitine (c5-dc)	0		0	0	0	0	0	0	0	0	0
glutarylcarnitine (c5)	0		0	0	0	0	0	0	0	0	0
glycerol 3-phosphate	0		0	0	0	0	0	0	0	0	0
glycerophosphoethanolamine	0		0	0	0	0	0	0	0	0	0
glycerophosphoglycerol	0		0	0	0	0	0	0	0	0	0
glycerophosphoinositol	0		0	0	0	0	0	0	0	0	0
glycine conjugate of c10h14o2	0		0	0	0	0	0	0	0	0	0
glyco-alpha-muricholate	0		0	0	0	0	0	0	0	0	0
glyco-beta-muricholate	0		0	0	0	0	0	0	0	0	0
glycochenodeoxycholate 3-sulfate	0		0	0	0	0	0	0	0	0	0
glycochenodeoxycholate glucuronide	0		0	0	0	0	0	0	0	0	0
glycochenodeoxycholate sulfate	0		0	0	0	0	0	0	0	0	0
glycodeoxycholate 3-sulfate	0		0	0	0	0	0	0	0	0	0
glycodeoxycholate glucuronide	0		0	0	0	0	0	0	0	0	0
glycodeoxycholate sulfate	0		0	0	0	0	0	0	0	0	0
glycolithocholate	0		0	0	0	0	0	0	0	0	0
glycosyl ceramide (d18:1/20:0, d16:1/22:0)	0		0	0	0	0	0	0	0	0	0
glycosyl ceramide (d18:2/24:1, d18:1/24:2)	0		0	0	0	0	0	0	0	0	0
glycosyl-n-behenoyl-sphingadienine (d18:2/22:0)	0		0	0	0	0	0	0	0	0	0
glycosyl-n-palmitoyl-sphingosine (d18:1/16:0)	0		0	0	0	0	0	0	0	0	0
glycosyl-n-stearoyl-sphingosine (d18:1/18:0)	0		0	0	0	0	0	0	0	0	0
glycylvaline	0		0	0	0	0	0	0	0	0	0
guaiacol sulfate	0		0	0	0	0	0	0	0	0	0
guanidinoacetate	0		0	0	0	0	0	0	0	0	0
guanidinosuccinate	0		0	0	0	0	0	0	0	0	0
guanosine	0		0	0	0	0	0	0	0	0	0
gulonic acid	0		0	0	0	0	0	0	0	0	0
heptenedioate (c7:1-dc)	0		0	0	0	0	0	0	0	0	0
hexadecadienoate (16:2n6)	0		0	0	0	0	0	0	0	0	0
hexadecanedioate	0		0	0	0	0	0	0	0	0	0
hexadecanedioate (c16-dc)	0		0	0	0	0	0	0	0	0	0
hexadecasphingosine (d16:1)	0		0	0	0	0	0	0	0	0	0
hexadecenedioate (c16:1-dc)	0		0	0	0	0	0	0	0	0	0
hexanoylcarnitine	0		0	0	0	0	0	0	0	0	0
hexanoylglutamine	0		0	0	0	0	0	0	0	0	0
hexanoylglycine	0		0	0	0	0	0	0	0	0	0
hexanoylglycine (c6)	0		0	0	0	0	0	0	0	0	0
histidylalanine	0		0	0	0	0	0	0	0	0	0
histidylglutamate	0		0	0	0	0	0	0	0	0	0
hmdb00755	0		0	0	0	0	0	0	0	0	0
hmdb00784	0		0	0	0	0	0	0	0	0	0
hmdb01976	0		0	0	0	0	0	0	0	0	0
hmdb02759	0		0	0	0	0	0	0	0	0	0
hmdb03818	0		0	0	0	0	0	0	0	0	0
hwesasllr	0		0	0	0	0	0	0	0	0	0
hydantoin-5-propionic acid	0		0	0	0	0	0	0	0	0	0
hydroquinone sulfate	0		0	0	0	0	0	0	0	0	0
hydroxy-cmpf	0		0	0	0	0	0	0	0	0	0
hydroxyasparagine	0		0	0	0	0	0	0	0	0	0
hyocholate	0		0	0	0	0	0	0	0	0	0
hypotaurine	0		0	0	0	0	0	0	0	0	0
ibuprofen	0		0	0	0	0	0	0	0	0	0
ibuprofen acyl glucuronide	0		0	0	0	0	0	0	0	0	0
iminodiacetate (ida)	0		0	0	0	0	0	0	0	0	0
indole-3-carboxylate	0		0	0	0	0	0	0	0	0	0
indole-3-carboxylic acid	0		0	0	0	0	0	0	0	0	0
indoleacetylglutamine	0		0	0	0	0	0	0	0	0	0
indolin-2-one	0		0	0	0	0	0	0	0	0	0
inosine 5'-monophosphate (imp)	0		0	0	0	0	0	0	0	0	0
isobutyrylcarnitine	0		0	0	0	0	0	0	0	0	0
isobutyrylglycine	0		0	0	0	0	0	0	0	0	0
isobutyrylglycine (c4)	0		0	0	0	0	0	0	0	0	0
isocaproate	0		0	0	0	0	0	0	0	0	0
isocitric lactone	0		0	0	0	0	0	0	0	0	0
isoeugenol sulfate	0		0	0	0	0	0	0	0	0	0
isoleucylalanine	0		0	0	0	0	0	0	0	0	0
isoleucylleucine/leucylisoleucine	0		0	0	0	0	0	0	0	0	0
isoleucylthreonine	0		0	0	0	0	0	0	0	0	0
isoursodeoxycholate	0		0	0	0	0	0	0	0	0	0
isovalerate	0		0	0	0	0	0	0	0	0	0
isovalerate (i5:0)	0		0	0	0	0	0	0	0	0	0
isovalerylcarnitine	0		0	0	0	0	0	0	0	0	0
isovalerylglycine	0		0	0	0	0	0	0	0	0	0
l-urobilin	0		0	0	0	0	0	0	0	0	0
lactose	0		0	0	0	0	0	0	0	0	0
lactosyl-n-behenoyl-sphingosine (d18:1/22:0)	0		0	0	0	0	0	0	0	0	0
lactosyl-n-nervonoyl-sphingosine (d18:1/24:1)	0		0	0	0	0	0	0	0	0	0
lactosyl-n-palmitoyl-sphingosine	0		0	0	0	0	0	0	0	0	0
lactosyl-n-palmitoyl-sphingosine (d18:1/16:0)	0		0	0	0	0	0	0	0	0	0
laurylcarnitine	0		0	0	0	0	0	0	0	0	0
leucylphenylalanine/isoleucylphenylalanine	0		0	0	0	0	0	0	0	0	0
lignoceroyl sphingomyelin (d18:1/24:0)	0		0	0	0	0	0	0	0	0	0
lignoceroylcarnitine (c24)	0		0	0	0	0	0	0	0	0	0
linoleamide (18:2n6)	0		0	0	0	0	0	0	0	0	0
linolenate [alpha or gamma; (18:3n3 or 6)]	0		0	0	0	0	0	0	0	0	0
linolenoylcarnitine (c18:3)	0		0	0	0	0	0	0	0	0	0
linoleoyl ethanolamide	0		0	0	0	0	0	0	0	0	0
linoleoyl-arachidonoyl-glycerol (18:2/20:4)	0		0	0	0	0	0	0	0	0	0
linoleoyl-linolenoyl-glycerol (18:2/18:3)	0		0	0	0	0	0	0	0	0	0
linoleoyl-linoleoyl-glycerol (18:2/18:2)	0		0	0	0	0	0	0	0	0	0
linoleoylcarnitine	0		0	0	0	0	0	0	0	0	0
linoleoylcarnitine (c18:2)	0		0	0	0	0	0	0	0	0	0
linoleoylcholine	0		0	0	0	0	0	0	0	0	0
maleate	0		0	0	0	0	0	0	0	0	0
maleate (cis-butenedioate)	0		0	0	0	0	0	0	0	0	0
malonate	0		0	0	0	0	0	0	0	0	0
malonate (propanedioate)	0		0	0	0	0	0	0	0	0	0
malonylcarnitine	0		0	0	0	0	0	0	0	0	0
maltose	0		0	0	0	0	0	0	0	0	0
mannitol/sorbitol	0		0	0	0	0	0	0	0	0	0
margaroylcarnitine (c17)	0		0	0	0	0	0	0	0	0	0
mead acid (20:3n9)	0		0	0	0	0	0	0	0	0	0
methionine sulfone	0		0	0	0	0	0	0	0	0	0
methionine sulfoxide	0		0	0	0	0	0	0	0	0	0
methionylalanine	0		0	0	0	0	0	0	0	0	0
methyl-4-hydroxybenzoate sulfate	0		0	0	0	0	0	0	0	0	0
methyl glucopyranoside (alpha + beta)	0		0	0	0	0	0	0	0	0	0
methylmalonate (mma)	0		0	0	0	0	0	0	0	0	0
methylsuccinate	0		0	0	0	0	0	0	0	0	0
methylsuccinoylcarnitine	0		0	0	0	0	0	0	0	0	0
myristoleoyl sphingomyelin	0		0	0	0	0	0	0	0	0	0
myristoleoylcarnitine	0		0	0	0	0	0	0	0	0	0
myristoleoylcarnitine (c14:1)	0		0	0	0	0	0	0	0	0	0
myristoyl dihydrosphingomyelin (d18:0/14:0)	0		0	0	0	0	0	0	0	0	0
myristoyl sphingomyelin	0		0	0	0	0	0	0	0	0	0
myristoyl sphingomyelin (14:0)	0		0	0	0	0	0	0	0	0	0
myristoylcarnitine (c14)	0		0	0	0	0	0	0	0	0	0
n1-methyl-4-pyridone-3-carboxamide	0		0	0	0	0	0	0	0	0	0
1-Methyladenosine	0		0	0	0	0	0	0	0	0	0
n1-methylguanosine	0		0	0	0	0	0	0	0	0	0
n1-methylinosine	0		0	0	0	0	0	0	0	0	0
n6-carboxymethyllysine	0		0	0	0	0	0	0	0	0	0
n6-formyllysine	0		0	0	0	0	0	0	0	0	0
n6-succinyladenosine	0		0	0	0	0	0	0	0	0	0
n6,n6,n6-trimethyllysine	0		0	0	0	0	0	0	0	0	0
n-(2-furoyl)glycine	0		0	0	0	0	0	0	0	0	0
n-acetyl-3-methylhistidine	0		0	0	0	0	0	0	0	0	0
n-acetyl-2-aminooctanoate	0		0	0	0	0	0	0	0	0	0
n-acetyl-cadaverine	0		0	0	0	0	0	0	0	0	0
n-acetyl-isoputreanine	0		0	0	0	0	0	0	0	0	0
n-acetylalliin	0		0	0	0	0	0	0	0	0	0
n-acetylcitrulline	0		0	0	0	0	0	0	0	0	0
n-acetylglucosamine/n-acetylgalactosamine	0		0	0	0	0	0	0	0	0	0
n-acetylglucosaminylasparagine	0		0	0	0	0	0	0	0	0	0
n-acetylisoleucine	0		0	0	0	0	0	0	0	0	0
n-acetylkynurenine	0		0	0	0	0	0	0	0	0	0
n-acetylproline	0		0	0	0	0	0	0	0	0	0
n-acetylputrescine	0		0	0	0	0	0	0	0	0	0
n-acetyltaurine	0		0	0	0	0	0	0	0	0	0
n-acetyltyrosine	0		0	0	0	0	0	0	0	0	0
n-alpha-acetylornithine	0		0	0	0	0	0	0	0	0	0
n-behenoyl-sphingadienine (d18:2/22:0)	0		0	0	0	0	0	0	0	0	0
n-carbamoylalanine	0		0	0	0	0	0	0	0	0	0
n-carbamoylaspartate	0		0	0	0	0	0	0	0	0	0
n-formylanthranilic acid	0		0	0	0	0	0	0	0	0	0
n-formylphenylalanine	0		0	0	0	0	0	0	0	0	0
n-linoleoylglycine	0		0	0	0	0	0	0	0	0	0
n-linoleoyltaurine	0		0	0	0	0	0	0	0	0	0
n-methylalanine	0		0	0	0	0	0	0	0	0	0
n-methylpipecolate	0		0	0	0	0	0	0	0	0	0
n-methylproline	0		0	0	0	0	0	0	0	0	0
n-octanoylglycine	0		0	0	0	0	0	0	0	0	0
n-oleoylserine	0		0	0	0	0	0	0	0	0	0
n-palmitoyl glycine	0		0	0	0	0	0	0	0	0	0
n-palmitoyl-sphinganine (d18:0/16:0)	0		0	0	0	0	0	0	0	0	0
n-palmitoyl-sphingosine (d18:1/16:0)	0		0	0	0	0	0	0	0	0	0
n-palmitoylglycine	0		0	0	0	0	0	0	0	0	0
n-stearoyl-sphingosine (d18:1/18:0)	0		0	0	0	0	0	0	0	0	0
n-trimethyl 5-aminovalerate	0		0	0	0	0	0	0	0	0	0
n,n,n-trimethyl-5-aminovalerate	0		0	0	0	0	0	0	0	0	0
naproxen	0		0	0	0	0	0	0	0	0	0
nervonoyl sphingomyelin	0		0	0	0	0	0	0	0	0	0
nervonoyl sphingomyelin (24:1)	0		0	0	0	0	0	0	0	0	0
nervonoylcarnitine (c24:1)	0		0	0	0	0	0	0	0	0	0
nicotinamide riboside	0		0	0	0	0	0	0	0	0	0
o-acetylhomoserine	0		0	0	0	0	0	0	0	0	0
o-cresol sulfate	0		0	0	0	0	0	0	0	0	0
octadecadienedioate (c18:2-dc)	0		0	0	0	0	0	0	0	0	0
octadecanedioate	0		0	0	0	0	0	0	0	0	0
octadecanedioate (c18-dc)	0		0	0	0	0	0	0	0	0	0
octadecanedioylcarnitine (c18-dc)	0		0	0	0	0	0	0	0	0	0
octadecenedioate (c18:1-dc)	0		0	0	0	0	0	0	0	0	0
octadecenedioylcarnitine (c18:1-dc)	0		0	0	0	0	0	0	0	0	0
octanoylcarnitine	0		0	0	0	0	0	0	0	0	0
oleate/vaccenate (18:1)	0		0	0	0	0	0	0	0	0	0
oleoyl ethanolamide	0		0	0	0	0	0	0	0	0	0
oleoyl sphingomyelin	0		0	0	0	0	0	0	0	0	0
oleoyl sphingomyelin (18:1)	0		0	0	0	0	0	0	0	0	0
oleoyl-arachidonoyl-glycerol (18:1/20:4)	0		0	0	0	0	0	0	0	0	0
oleoyl-linoleoyl-glycerol (18:1/18:2)	0		0	0	0	0	0	0	0	0	0
oleoyl-linoleoyl-glycerophosphocholine	0		0	0	0	0	0	0	0	0	0
oleoyl-oleoyl-glycerol (18:1/18:1)	0		0	0	0	0	0	0	0	0	0
oleoylcarnitine	0		0	0	0	0	0	0	0	0	0
Oleoylcarnitine	0		0	0	0	0	0	0	0	0	0
oleoylcholine	0		0	0	0	0	0	0	0	0	0
orotate	0		0	0	0	0	0	0	0	0	0
orotidine	0		0	0	0	0	0	0	0	0	0
oxalate (ethanedioate)	0		0	0	0	0	0	0	0	0	0
p-acetamidophenylglucuronide	0		0	0	0	0	0	0	0	0	0
p-cresol glucuronide	0		0	0	0	0	0	0	0	0	0
p-cresol-glucuronide	0		0	0	0	0	0	0	0	0	0
palmitamide (16:0)	0		0	0	0	0	0	0	0	0	0
palmitoleoyl sphingomyelin	0		0	0	0	0	0	0	0	0	0
palmitoleoyl sphingomyelin (16:1)	0		0	0	0	0	0	0	0	0	0
palmitoleoyl-oleoyl-glycerol (16:1/18:1)	0		0	0	0	0	0	0	0	0	0
palmitoleoylcarnitine (c16:1)	0		0	0	0	0	0	0	0	0	0
palmitoyl dihydrosphingomyelin (d18:0/16:0)	0		0	0	0	0	0	0	0	0	0
palmitoyl sphingomyelin (16:0)	0		0	0	0	0	0	0	0	0	0
palmitoyl sphingomyelin (d18:1/16:0)	0		0	0	0	0	0	0	0	0	0
palmitoyl-arachidonoyl-glycerol (16:0/20:4)	0		0	0	0	0	0	0	0	0	0
palmitoyl-arachidonoyl-glycerophosphocholine	0		0	0	0	0	0	0	0	0	0
palmitoyl-linoleoyl-glycerol (16:0/18:2)	0		0	0	0	0	0	0	0	0	0
palmitoyl-linoleoyl-glycerophosphocholine	0		0	0	0	0	0	0	0	0	0
palmitoyl-linoleoyl-glycerophosphoinositol	0		0	0	0	0	0	0	0	0	0
palmitoyl-oleoyl-glycerol (16:0/18:1)	0		0	0	0	0	0	0	0	0	0
palmitoyl-oleoyl-glycerophosphocholine	0		0	0	0	0	0	0	0	0	0
palmitoyl-palmitoyl-glycerophosphocholine	0		0	0	0	0	0	0	0	0	0
palmitoylcarnitine	0		0	0	0	0	0	0	0	0	0
palmitoylcholine	0		0	0	0	0	0	0	0	0	0
Pantothenate	0		0	0	0	0	0	0	0	0	0
Paraxanthine	0		0	0	0	0	0	0	0	0	0
peg-glucuronide, fragment 03	0		0	0	0	0	0	0	0	0	0
peg-glycoside, fragment 04	0		0	0	0	0	0	0	0	0	0
perfluorooctanesulfonate (pfos)	0		0	0	0	0	0	0	0	0	0
perfluorooctanesulfonic acid (pfos)	0		0	0	0	0	0	0	0	0	0
perfluorooctanoate (pfoa)	0		0	0	0	0	0	0	0	0	0
phenol glucuronide	0		0	0	0	0	0	0	0	0	0
phenylacetate	0		0	0	0	0	0	0	0	0	0
phenylacetylcarnitine	0		0	0	0	0	0	0	0	0	0
phenylacetylglutamate	0		0	0	0	0	0	0	0	0	0
phenylacetylglycine	0		0	0	0	0	0	0	0	0	0
phenylalanylglutamate	0		0	0	0	0	0	0	0	0	0
phenylalanylleucine	0		0	0	0	0	0	0	0	0	0
phenylalanylproline	0		0	0	0	0	0	0	0	0	0
phenylalanylthreonine	0		0	0	0	0	0	0	0	0	0
phenylpyruvate	0		0	0	0	0	0	0	0	0	0
phosphatidylcholine (14:0/14:0, 16:0/12:0)	0		0	0	0	0	0	0	0	0	0
phosphatidylcholine (15:0/18:1, 17:0/16:1, 16:0/17:1)	0		0	0	0	0	0	0	0	0	0
phosphatidylcholine (15:0/18:1, 17:0/16:1)	0		0	0	0	0	0	0	0	0	0
phosphatidylcholine (16:0/22:5n3, 18:1/20:4)	0		0	0	0	0	0	0	0	0	0
phosphatidylcholine (18:0/20:2, 20:0/18:2)	0		0	0	0	0	0	0	0	0	0
phosphatidylcholine (18:0/20:5, 16:0/22:5n6)	0		0	0	0	0	0	0	0	0	0
phosphatidylcholine (o-18:1/20:4, o-16:0/22:5n3)	0		0	0	0	0	0	0	0	0	0
phosphatidylethanolamine (p-18:1/20:4, p-16:0/22:5n3)	0		0	0	0	0	0	0	0	0	0
phosphocholine	0		0	0	0	0	0	0	0	0	0
phosphocholine (16:0/22:5n3, 18:1/20:4)	0		0	0	0	0	0	0	0	0	0
phosphocholine (18:0/20:5, 16:0/22:5n6)	0		0	0	0	0	0	0	0	0	0
phosphoethanolamine	0		0	0	0	0	0	0	0	0	0
phosphoethanolamine (pe)	0		0	0	0	0	0	0	0	0	0
phytanate	0		0	0	0	0	0	0	0	0	0
picolinate	0		0	0	0	0	0	0	0	0	0
pimelate (c7-dc)	0		0	0	0	0	0	0	0	0	0
pimelate (heptanedioate)	0		0	0	0	0	0	0	0	0	0
pimeloylcarnitine	0		0	0	0	0	0	0	0	0	0
piperine	0		0	0	0	0	0	0	0	0	0
pregn steroid monosulfate c21h34o5s	0		0	0	0	0	0	0	0	0	0
Pregnanediol-3-glucuronide	0		0	0	0	0	0	0	0	0	0
pregnanolone/allopregnanolone sulfate	0		0	0	0	0	0	0	0	0	0
pregnen-diol disulfate c21h34o8s2	0		0	0	0	0	0	0	0	0	0
pregnenediol disulfate (c21h34o8s2)	0		0	0	0	0	0	0	0	0	0
pregnenediol sulfate (c21h34o5s)	0		0	0	0	0	0	0	0	0	0
pro-hydroxy-pro	0		0	0	0	0	0	0	0	0	0
prolylserine	0		0	0	0	0	0	0	0	0	0
prolylvaline	0		0	0	0	0	0	0	0	0	0
propionylcarnitine	0		0	0	0	0	0	0	0	0	0
propionylglycine	0		0	0	0	0	0	0	0	0	0
propionylglycine (c3)	0		0	0	0	0	0	0	0	0	0
propyl 4-hydroxybenzoate sulfate	0		0	0	0	0	0	0	0	0	0
pyridoxal	0		0	0	0	0	0	0	0	0	0
pyroglutamylalanine	0		0	0	0	0	0	0	0	0	0
pyroglutamylisoleucine	0		0	0	0	0	0	0	0	0	0
pyroglutamylleucine	0		0	0	0	0	0	0	0	0	0
pyroglutamyltyrosine	0		0	0	0	0	0	0	0	0	0
pyroglutamylvaline	0		0	0	0	0	0	0	0	0	0
pyrraline	0		0	0	0	0	0	0	0	0	0
quinate	0		0	0	0	0	0	0	0	0	0
quinolinate	0		0	0	0	0	0	0	0	0	0
ranitidine	0		0	0	0	0	0	0	0	0	0
retinol (vitamin a)	0		0	0	0	0	0	0	0	0	0
ribonate	0		0	0	0	0	0	0	0	0	0
ribonate (ribonolactone)	0		0	0	0	0	0	0	0	0	0
ribulonate/xylulonate	0		0	0	0	0	0	0	0	0	0
s-1-pyrroline-5-carboxylate	0		0	0	0	0	0	0	0	0	0
s-allylcysteine	0		0	0	0	0	0	0	0	0	0
s-methylcysteine	0		0	0	0	0	0	0	0	0	0
s-methylcysteine sulfoxide	0		0	0	0	0	0	0	0	0	0
saccharin	0		0	0	0	0	0	0	0	0	0
sarcosine	0		0	0	0	0	0	0	0	0	0
Sebacate	0		0	0	0	0	0	0	0	0	0
serotonin	0		0	0	0	0	0	0	0	0	0
spermidine	0		0	0	0	0	0	0	0	0	0
spermine	0		0	0	0	0	0	0	0	0	0
sphingadienine	0		0	0	0	0	0	0	0	0	0
sphinganine-1-phosphate	0		0	0	0	0	0	0	0	0	0
sphingomyelin (d17:1/14:0, d16:1/15:0)	0		0	0	0	0	0	0	0	0	0
sphingomyelin (d17:1/16:0, d18:1/15:0, d16:1/17:0)	0		0	0	0	0	0	0	0	0	0
sphingomyelin (d17:2/16:0, d18:2/15:0)	0		0	0	0	0	0	0	0	0	0
sphingomyelin (d18:0/18:0, d19:0/17:0)	0		0	0	0	0	0	0	0	0	0
sphingomyelin (d18:0/20:0, d16:0/22:0)	0		0	0	0	0	0	0	0	0	0
sphingomyelin (d18:1/14:0, d16:1/16:0)	0		0	0	0	0	0	0	0	0	0
sphingomyelin (d18:1/15:0, d16:1/17:0)	0		0	0	0	0	0	0	0	0	0
sphingomyelin (d18:1/17:0, d17:1/18:0, d19:1/16:0)	0		0	0	0	0	0	0	0	0	0
sphingomyelin (d18:1/18:1, d18:2/18:0)	0		0	0	0	0	0	0	0	0	0
sphingomyelin (d18:1/19:0, d19:1/18:0)	0		0	0	0	0	0	0	0	0	0
sphingomyelin (d18:1/20:0, d16:1/22:0)	0		0	0	0	0	0	0	0	0	0
sphingomyelin (d18:1/20:1, d18:2/20:0)	0		0	0	0	0	0	0	0	0	0
sphingomyelin (d18:1/20:2, d18:2/20:1, d16:1/22:2)	0		0	0	0	0	0	0	0	0	0
sphingomyelin (d18:1/21:0, d17:1/22:0, d16:1/23:0)	0		0	0	0	0	0	0	0	0	0
sphingomyelin (d18:1/22:1, d18:2/22:0, d16:1/24:1)	0		0	0	0	0	0	0	0	0	0
sphingomyelin (d18:1/22:2, d18:2/22:1, d16:1/24:2)	0		0	0	0	0	0	0	0	0	0
sphingomyelin (d18:1/24:1, d18:2/24:0)	0		0	0	0	0	0	0	0	0	0
sphingomyelin (d18:1/25:0, d19:0/24:1, d20:1/23:0, d19:1/24:0)	0		0	0	0	0	0	0	0	0	0
sphingomyelin (d18:2/14:0, d18:1/14:1)	0		0	0	0	0	0	0	0	0	0
sphingomyelin (d18:2/16:0, d18:1/16:1)	0		0	0	0	0	0	0	0	0	0
sphingomyelin (d18:2/18:1)	0		0	0	0	0	0	0	0	0	0
sphingomyelin (d18:2/21:0, d16:2/23:0)	0		0	0	0	0	0	0	0	0	0
sphingomyelin (d18:2/23:0, d18:1/23:1, d17:1/24:1)	0		0	0	0	0	0	0	0	0	0
sphingomyelin (d18:2/23:1)	0		0	0	0	0	0	0	0	0	0
sphingomyelin (d18:2/24:1, d18:1/24:2)	0		0	0	0	0	0	0	0	0	0
sphingomyelin (d18:2/24:2)	0		0	0	0	0	0	0	0	0	0
stearamide (18:0)	0		0	0	0	0	0	0	0	0	0
stearoyl ethanolamide	0		0	0	0	0	0	0	0	0	0
stearoyl sphingomyelin	0		0	0	0	0	0	0	0	0	0
stearoyl sphingomyelin (d18:1/18:0)	0		0	0	0	0	0	0	0	0	0
stearoyl-arachidonoyl-glycerophosphocholine	0		0	0	0	0	0	0	0	0	0
stearoyl-arachidonoyl-glycerophosphoethanolamine	0		0	0	0	0	0	0	0	0	0
stearoyl-arachidonoyl-glycerophosphoinositol	0		0	0	0	0	0	0	0	0	0
stearoyl-linoleoyl-glycerophosphocholine	0		0	0	0	0	0	0	0	0	0
stearoylcarnitine	0		0	0	0	0	0	0	0	0	0
stearoylcholine	0		0	0	0	0	0	0	0	0	0
suberate (c8-dc)	0		0	0	0	0	0	0	0	0	0
suberate (octanedioate)	0		0	0	0	0	0	0	0	0	0
suberoyl carnitine	0		0	0	0	0	0	0	0	0	0
suberoylcarnitine	0		0	0	0	0	0	0	0	0	0
suberoylcarnitine (c8-dc)	0		0	0	0	0	0	0	0	0	0
succinamic acid	0		0	0	0	0	0	0	0	0	0
succinimide	0		0	0	0	0	0	0	0	0	0
succinylcarnitine	0		0	0	0	0	0	0	0	0	0
succinylcarnitine (c4-dc)	0		0	0	0	0	0	0	0	0	0
sucralose	0		0	0	0	0	0	0	0	0	0
sucrose	0		0	0	0	0	0	0	0	0	0
sulfate	0		0	0	0	0	0	0	0	0	0
sulfate of piperine metabolite c16h19no3	0		0	0	0	0	0	0	0	0	0
sulfate of piperine metabolite c18h21no3	0		0	0	0	0	0	0	0	0	0
tartronate (hydroxymalonate)	0		0	0	0	0	0	0	0	0	0
Tauro-β-Muricholic Acid	0		0	0	0	0	0	0	0	0	0
Taurodeoxycholic acid	0		0	0	0	0	0	0	0	0	0
Tauroursodeoxycholic acid	0		0	0	0	0	0	0	0	0	0
tetradecanedioate	0		0	0	0	0	0	0	0	0	0
tetradecanedioate (c14-dc)	0		0	0	0	0	0	0	0	0	0
theanine	0		0	0	0	0	0	0	0	0	0
theophylline	0		0	0	0	0	0	0	0	0	0
thiamin (vitamin b1)	0		0	0	0	0	0	0	0	0	0
thioproline	0		0	0	0	0	0	0	0	0	0
thymine	0		0	0	0	0	0	0	0	0	0
Thyroxine	0		0	0	0	0	0	0	0	0	0
tigloylglycine	0		0	0	0	0	0	0	0	0	0
tiglyl carnitine	0		0	0	0	0	0	0	0	0	0
tiglylcarnitine	0		0	0	0	0	0	0	0	0	0
Tiglylcarnitine	0		0	0	0	0	0	0	0	0	0
topiramate	0		0	0	0	0	0	0	0	0	0
trans-4-hydroxyproline	0		0	0	0	0	0	0	0	0	0
tricosanoyl sphingomyelin (d18:1/23:0)	0		0	0	0	0	0	0	0	0	0
trigonelline (n'-methylnicotinate)	0		0	0	0	0	0	0	0	0	0
trimethylamine n-oxide	0		0	0	0	0	0	0	0	0	0
tryptophan betaine	0		0	0	0	0	0	0	0	0	0
tryptophylleucine	0		0	0	0	0	0	0	0	0	0
tyramine o-sulfate	0		0	0	0	0	0	0	0	0	0
umbelliferone sulfate	0		0	0	0	0	0	0	0	0	0
ursodeoxycholate	0		0	0	0	0	0	0	0	0	0
vanillactate	0		0	0	0	0	0	0	0	0	0
vanillic alcohol sulfate	0		0	0	0	0	0	0	0	0	0
vanillylmandelate (vma)	0		0	0	0	0	0	0	0	0	0
ximenoylcarnitine (c26:1)	0		0	0	0	0	0	0	0	0	0
